# Supplementary material for: Proteomic responses of oceanic Synechococcus WH8102 to phosphate and zinc scarcity and cadmium additions
Source: Front Microbiol. 2013 Dec 17;4:387. doi: 10.3389/fmicb.2013.00387 (PMC3865332; doi:10.3389/fmicb.2013.00387)
Supplement: Supplementary file 1 [file DataSheet1.XLS]

## Sheet: 1A Global Proteomes
Supplementary Information Dataset 1A: Global Proteome Spectral Count Data			Scarce Zn	Scarce Zn	Scarce Zn	Scarce Zn	Zn	Zn	Zn	Zn	Scarce Zn	Scarce Zn	Scarce Zn	Scarce Zn	Zn	Zn	Zn	Zn
Synechococcus sp. WH8102			Low Phosphate	Low Phosphate	High Phosphate	High Phosphate	Low Phosphate	Low Phosphate	High Phosphate	High Phosphate	Low Phosphate	Low Phosphate	High Phosphate	High Phosphate	Low Phosphate	Low Phosphate	High Phosphate	High Phosphate
											Added Cd	Added Cd	Added Cd	Added Cd	Added Cd	Added Cd	Added Cd	Added Cd
Annotation	NCBI	Cyanobase	a	b	a	b	a	b	a	b	a	b	a	b	a	b	a	b
C-phycoerythrin class II beta chain	NP_898099	SYNW2008	332.45	413.7	278.72	303.21	403.54	428.92	434.34	431.46	476.55	427.7	403.08	408.27	398.06	422.85	409.48	432.9
C-phycoerythrin class II alpha chain	NP_898100	SYNW2009	180.47	360.24	189.92	220.83	324.69	334.03	354.95	365.79	424.41	343.58	327.14	358.5	322.88	332.74	335.27	347.92
C-phycoerythrin class I alpha chain	NP_898107	SYNW2016	82.322	109.23	104.42	94.277	89.985	94.895	91.539	102.16	86.094	88.176	95.414	92.159	95.419	93.087	103.03	99.152
carbon dioxide concentrating mechanism protein CcmK	NP_897810	SYNW1719	77.572	113.88	101.95	100.22	80.708	86.354	93.407	93.955	113.98	98.311	90.546	95.846	94.456	96.058	80.325	88.529
R-phycocyanin II beta chain	NP_898113	SYNW2022	82.322	113.88	119.21	119.76	72.359	77.814	94.341	95.78	76.393	88.176	83.731	95.846	77.107	78.233	82.944	79.676
allophycocyanin beta chain	NP_896579	SYNW0484	68.074	125.5	105.24	96.825	82.564	88.252	86.869	92.131	105.5	87.162	82.757	87.551	80.962	78.233	83.817	75.249
chaperonin GroEL	NP_896609	SYNW0514	72.823	55.779	110.17	109.56	84.419	82.558	93.407	86.658	81.244	83.108	77.889	75.571	85.781	77.243	85.564	71.708
methionine sulfoxide reductase A	NP_897809	SYNW1718	50.659	37.186	83.861	70.495	71.431	74.967	71.923	62.029	58.204	62.838	55.496	58.06	71.324	62.388	62.863	57.544
R-phycocyanin II alpha chain	NP_898114	SYNW2023	53.826	53.455	63.307	67.098	66.793	67.375	67.253	67.502	61.842	70.946	64.259	63.59	75.179	69.32	74.213	71.708
Rubrerythrin	NP_898458	SYNW2369	52.243	44.159	40.286	44.166	67.721	57.886	64.451	78.448	60.63	68.919	52.575	59.904	56.866	61.398	54.132	54.888
elongation factor Tu	NP_898229	SYNW2138	60.158	69.724	71.529	64.55	46.384	52.192	61.649	54.731	50.929	54.73	52.575	50.688	55.902	63.378	55.878	55.773
transketolase	NP_896236	SYNW0141	44.327	44.159	46.042	56.906	49.167	44.601	50.44	47.434	53.354	50.676	45.76	40.55	53.975	56.446	42.782	46.92
possible porin	NP_898315	SYNW2224	53.826	37.186	39.464	42.467	59.372	61.682	30.824	27.366	41.228	40.541	59.391	41.472	75.179	60.408	47.147	45.15
C-phycoerythrin class I beta chain	NP_898108	SYNW2017	94.986	69.724	61.663	54.358	74.214	69.273	61.649	71.151	46.079	65.878	73.995	72.806	66.504	71.301	75.087	77.905
ABC transporter, substrate binding protein, phosphate	NP_897111	SYNW1018	71.24	41.834	23.843	26.329	75.142	76.865	20.55	17.332	54.567	70.946	31.156	25.805	96.383	91.107	20.081	21.247
ATP synthase subunit B	NP_896607	SYNW0512	44.327	27.89	45.219	45.864	38.963	40.805	38.297	33.751	43.653	50.676	38.945	45.158	41.445	45.553	42.782	44.264
Glutamine synthetase, glutamate--ammonia ligase	NP_897166	SYNW1073	25.33	20.917	37.82	39.919	38.035	37.958	48.572	45.609	36.378	37.5	36.024	36.864	40.481	37.631	49.767	47.805
putative iron ABC transporter, substrate binding protein	NP_897888	SYNW1797	31.662	32.538	52.619	51.81	33.396	35.111	32.692	35.575	37.59	39.527	45.76	45.158	37.589	50.505	37.543	35.411
allophycocyanin alpha chain	NP_896580	SYNW0485	45.91	34.862	32.887	33.974	38.963	37.009	40.165	40.136	40.016	32.432	38.945	35.021	37.589	42.582	36.67	34.526
putative urea ABC transporter, urea binding protein	NP_898531	SYNW2442	30.079	25.565	51.797	57.755	37.107	34.162	29.89	32.839	35.165	35.473	48.681	47.923	32.77	31.689	28.812	36.297
Phycobilisome linker polypeptide	NP_898091	SYNW2000	45.91	27.89	36.998	37.371	34.324	32.264	35.495	42.873	20.614	31.419	35.05	35.942	26.987	31.689	42.782	41.608
Possible phycobilisome linker polypeptide	NP_898080	SYNW1989	45.91	18.593	37.82	34.823	32.469	26.571	29.89	25.541	20.614	35.473	34.077	34.099	31.806	32.68	33.178	31.87
C-phycoerythrin class II gamma chain, linker polypeptide	NP_898101	SYNW2010	34.828	18.593	46.042	38.22	29.686	24.673	30.824	28.278	23.039	31.419	37.971	28.569	32.77	29.709	28.812	29.214
thioredoxin peroxidase	NP_897306	SYNW1213	22.163	30.214	35.353	33.124	34.324	34.162	31.758	29.19	33.953	32.432	25.314	25.805	29.879	32.68	35.797	30.985
phosphorylase	NP_896251	SYNW0156	25.33	27.89	29.598	28.028	32.469	39.856	15.879	22.805	24.252	27.365	22.393	17.51	41.445	40.602	20.954	20.362
ATP synthase subunit A	NP_896589	SYNW0494	33.245	25.565	28.776	27.179	27.83	24.673	25.22	27.366	29.102	28.378	25.314	23.961	25.06	30.699	24.447	27.444
60 kD chaperonin 2, GroEL homolog 2	NP_897945	SYNW1854	26.913	20.917	25.487	21.233	28.758	24.673	28.022	26.453	23.039	22.297	24.34	24.883	25.06	27.728	25.32	24.788
molecular chaperone DnaK	NP_898597	SYNW2508	23.747	18.593	28.776	27.179	20.409	18.03	23.352	22.805	21.827	24.324	20.446	21.197	25.06	23.767	26.193	18.591
ferredoxin--NADP reductase (FNR)	NP_896844	SYNW0751	28.496	13.945	27.954	27.179	21.337	21.826	20.55	29.19	16.976	21.284	25.314	21.197	23.132	19.806	20.081	20.362
fructose-bisphosphate aldolase	NP_896884	SYNW0791	17.414	20.917	21.376	20.384	26.903	22.775	20.55	20.98	21.827	25.338	20.446	20.275	22.168	21.786	25.32	20.362
polyribonucleotide nucleotidyltransferase	NP_897988	SYNW1897	20.58	18.593	23.843	29.727	22.264	21.826	19.615	17.332	13.339	13.176	20.446	23.961	17.349	19.806	25.32	23.017
phosphoglycerate kinase	NP_898418	SYNW2329	22.163	18.593	20.554	18.685	23.192	23.724	22.418	26.453	16.976	21.284	18.499	17.51	21.204	21.786	16.589	17.706
photosystem II manganese-stabilizing polypeptide	NP_896398	SYNW0303	7.9155	9.2965	40.286	29.727	14.843	13.285	14.945	11.858	9.7007	11.149	20.446	19.353	15.421	12.874	20.954	20.362
putative O-Acetyl homoserine sulfhydrylase	NP_896944	SYNW0851	22.163	18.593	21.376	22.083	20.409	16.132	22.418	18.244	20.614	15.203	18.499	19.353	25.06	20.796	14.843	15.05
glyceraldehyde 3-phosphate dehydrogenase (NADP+)	NP_896125	SYNW0030	22.163	20.917	22.199	24.631	20.409	25.622	15.879	17.332	23.039	18.243	22.393	17.51	15.421	17.825	22.701	18.591
elongation factor EF-2	NP_898228	SYNW2137	14.248	13.945	25.487	23.781	20.409	16.132	17.747	10.034	14.551	16.216	22.393	24.883	16.385	18.815	20.954	28.329
O-acetylserine (thiol)-lyase A	NP_896766	SYNW0673	25.33	18.593	21.376	22.083	17.626	15.183	25.22	20.068	20.614	21.284	21.42	13.824	12.53	12.874	22.701	16.82
putative nickel-containing superoxide dismutase precursor (NISOD)	NP_897719	SYNW1626	22.163	18.593	22.199	20.384	19.481	18.979	16.813	17.332	10.913	20.27	18.499	18.432	22.168	17.825	15.716	12.394
DNA-directed RNA polymerase alpha subunit	NP_898181	SYNW2090	18.997	6.9724	18.088	21.233	15.771	18.03	16.813	16.419	12.126	19.257	15.578	13.824	10.602	14.854	12.223	14.165
DNA binding protein HU	NP_896680	SYNW0587	11.082	11.621	18.088	19.535	21.337	15.183	12.143	11.858	24.252	13.176	15.578	13.824	22.168	16.835	16.589	12.394
glucose-6-phosphate isomerase	NP_897349	SYNW1256	15.831	13.945	15.621	17.836	18.554	21.826	16.813	14.595	13.339	13.176	10.71	11.981	14.457	16.835	15.716	13.279
phosphoribulokinase	NP_896878	SYNW0785	17.414	13.945	18.088	14.439	16.698	18.979	16.813	20.068	9.7007	10.135	14.604	16.589	16.385	17.825	13.97	16.82
peptidyl-prolyl cis-trans isomerase B	NP_897357	SYNW1264	22.163	11.621	9.0439	9.3427	20.409	18.979	12.143	20.068	14.551	21.284	15.578	19.353	20.24	15.845	13.096	10.623
possible porin	NP_898316	SYNW2227	15.831	20.917	17.266	23.781	20.409	19.928	14.011	11.858	13.339	13.176	36.024	24.883	16.385	11.883	28.812	25.673
hypothetical protein	NP_897611	SYNW1518	20.58	9.2965	18.91	18.685	12.06	16.132	8.4066	9.1219	20.614	17.23	13.631	12.902	17.349	17.825	13.096	12.394
Enolase	NP_898437	SYNW2348	11.082	4.6483	17.266	13.589	18.554	16.132	14.945	11.858	15.764	14.189	10.71	14.745	21.204	18.815	14.843	14.165
putative carboxysome structural peptide CsoS2	NP_897807	SYNW1716	15.831	11.621	18.91	19.535	6.4938	6.6426	14.011	11.858	13.339	10.135	15.578	14.745	16.385	13.864	14.843	14.165
Ribulose bisphosphate carboxylase, small chain	NP_897808	SYNW1717	7.9155	6.9724	10.688	11.891	13.915	11.387	10.275	16.419	14.551	17.23	8.7625	18.432	13.494	16.835	19.208	15.935
hypothetical protein	NP_896501	SYNW0406	17.414	11.621	9.866	16.137	12.06	15.183	14.011	15.507	9.7007	18.243	20.446	18.432	15.421	15.845	7.8579	7.9676
photosystem I P700 chlorophyll a apoprotein subunit Ib (PsaB)	NP_898214	SYNW2123	17.414	16.269	12.333	14.439	13.915	9.4895	13.077	13.683	12.126	12.162	15.578	18.432	13.494	13.864	13.97	18.591
phycobilisome rod-core linker polypeptide cpcG (L-RC 28.5)	NP_896409	SYNW0314	9.4986	13.945	13.155	16.137	13.915	12.336	13.077	13.683	12.126	15.203	20.446	14.745	13.494	13.864	16.589	15.935
Fructose-1,6-bisphosphatase/sedoheptulose-1, 7-bis phosphatase	NP_897209	SYNW1116	14.248	23.241	17.266	12.74	13.915	14.234	14.011	15.507	9.7007	11.149	11.683	11.059	13.494	14.854	13.096	14.165
inositol-5-monophosphate dehydrogenase	NP_896818	SYNW0725	14.248	13.945	11.51	10.192	16.698	16.132	14.011	12.771	12.126	14.189	16.551	13.824	14.457	15.845	12.223	12.394
ketol-acid reductoisomerase	NP_897743	SYNW1650	9.4986	11.621	15.621	14.439	15.771	15.183	15.879	17.332	14.551	16.216	11.683	9.2159	8.6745	6.932	12.223	11.509
Ferredoxin--nitrite reductase	NP_898566	SYNW2477	12.665	16.269	17.266	16.987	11.132	12.336	15.879	10.946	14.551	17.23	14.604	12.902	10.602	11.883	12.223	11.509
photosystem II complex extrinsic protein precursor PsuB	NP_898282	SYNW2191	12.665	11.621	6.5774	4.2467	14.843	15.183	16.813	15.507	18.189	14.189	13.631	13.824	12.53	12.874	14.843	13.279
DNA-directed RNA polymerase beta' subunit	NP_896708	SYNW0615	18.997	6.9724	9.866	13.589	9.2768	14.234	5.6044	11.858	9.7007	3.0405	11.683	10.138	10.602	11.883	13.096	20.362
phycobilisome core component-allophycocyanin beta-18 subunit	NP_897167	SYNW1074	14.248	4.6483	15.621	11.891	12.06	12.336	14.945	12.771	16.976	10.135	9.7362	10.138	12.53	12.874	14.843	10.623
30S ribosomal protein S7	NP_898227	SYNW2136	11.082	13.945	11.51	12.74	8.3491	7.5916	14.945	16.419	13.339	14.189	11.683	13.824	11.566	8.9126	14.843	14.165
50S ribosomal protein L2	NP_898161	SYNW2070	14.248	9.2965	13.155	14.439	11.132	10.438	11.209	10.034	7.2756	11.149	11.683	13.824	14.457	11.883	14.843	13.279
50S ribosomal protein L7/L12	NP_898429	SYNW2340	14.248	6.9724	9.866	7.644	11.132	14.234	11.209	11.858	8.4881	11.149	11.683	12.902	11.566	10.893	13.97	16.82
co-chaperonin GroES	NP_896608	SYNW0513	22.163	6.9724	10.688	8.4934	12.06	14.234	9.3407	11.858	15.764	11.149	11.683	11.059	12.53	11.883	10.477	15.05
trigger factor	NP_896160	SYNW0065	12.665	11.621	17.266	17.836	9.2768	9.4895	12.143	10.034	6.063	12.162	8.7625	12.902	9.6383	8.9126	15.716	14.165
30S ribosomal protein S3	NP_898164	SYNW2073	15.831	9.2965	14.799	12.74	8.3491	10.438	10.275	12.771	7.2756	10.135	9.7362	12.902	9.6383	8.9126	13.97	12.394
RNA-binding protein	NP_897457	SYNW1364	11.082	18.593	8.2217	10.192	12.06	13.285	12.143	15.507	18.189	12.162	12.657	12.902	11.566	12.874	10.477	12.394
S-adenosylmethionine synthetase	NP_898078	SYNW1987	9.4986	6.9724	15.621	11.041	12.06	11.387	14.011	10.946	12.126	15.203	9.7362	7.3727	9.6383	7.9223	8.731	11.509
transaldolase	NP_897850	SYNW1759	12.665	18.593	9.866	8.4934	16.698	17.081	12.143	12.771	4.8504	14.189	9.7362	6.4512	11.566	14.854	10.477	7.9676
putative inorganic pyrophosphatase	NP_897879	SYNW1788	14.248	11.621	13.155	12.74	13.915	12.336	7.4726	10.034	15.764	11.149	13.631	10.138	9.6383	14.854	11.35	7.0823
glutamate-1-semialdehyde aminotransferase	NP_897900	SYNW1809	11.082	6.9724	10.688	13.589	12.988	15.183	10.275	10.034	9.7007	11.149	11.683	10.138	14.457	10.893	10.477	10.623
cell division protein FtsZ	NP_897737	SYNW1644	11.082	4.6483	15.621	11.041	9.2768	11.387	8.4066	14.595	12.126	9.1216	9.7362	9.2159	10.602	10.893	8.731	11.509
Thioredoxin	NP_896817	SYNW0724	7.9155	9.2965	10.688	5.096	12.06	11.387	11.209	10.946	8.4881	15.203	12.657	11.059	14.457	7.9223	10.477	12.394
50S ribosomal protein L19	NP_897915	SYNW1824	6.3324	9.2965	13.977	14.439	7.4214	8.5405	13.077	12.771	7.2756	8.1081	8.7625	13.824	7.7107	5.9417	13.096	14.165
photosystem I P700 chlorophyll a apoprotein subunit Ia (PsaA)	NP_898215	SYNW2124	15.831	11.621	6.5774	9.3427	12.06	12.336	8.4066	11.858	3.6378	7.0946	15.578	13.824	8.6745	6.932	11.35	13.279
Ferredoxin	NP_896630	SYNW0535	17.414	11.621	5.7552	5.9454	10.204	10.438	11.209	10.946	9.7007	15.203	10.71	9.2159	11.566	10.893	8.731	8.8529
phosphoglucomutase	NP_898245	SYNW2154	14.248	18.593	9.866	12.74	8.3491	10.438	11.209	10.034	13.339	12.162	8.7625	8.2943	12.53	11.883	9.6041	4.4264
hypothetical protein	NP_896920	SYNW0827	15.831	13.945	3.2887	3.3974	9.2768	14.234	9.3407	12.771	10.913	15.203	12.657	9.2159	10.602	10.893	9.6041	9.7381
anchor polypeptide LCM	NP_896581	SYNW0486	6.3324	9.2965	8.2217	11.041	6.4938	6.6426	7.4726	5.4731	7.2756	6.0811	17.525	13.824	5.783	2.9709	13.97	15.935
glucose-6-phosphate dehydrogenase	NP_896843	SYNW0750	4.7493	4.6483	9.0439	11.891	11.132	9.4895	9.3407	10.946	12.126	6.0811	8.7625	10.138	13.494	10.893	8.731	12.394
photosystem II chlorophyll-binding protein CP47	NP_898073	SYNW1982	6.3324	4.6483	11.51	14.439	9.2768	8.5405	2.8022	7.2975	6.063	7.0946	19.472	20.275	7.7107	6.932	9.6041	13.279
serine hydroxymethyltransferase	NP_896354	SYNW0259	11.082	0	9.866	8.4934	6.4938	9.4895	5.6044	10.946	9.7007	11.149	11.683	4.608	14.457	8.9126	10.477	12.394
aspartate aminotransferase	NP_898238	SYNW2147	14.248	6.9724	7.3995	10.192	12.06	10.438	10.275	5.4731	10.913	9.1216	9.7362	6.4512	11.566	8.9126	7.8579	8.8529
Nucleoside diphosphate kinase	NP_898447	SYNW2358	11.082	2.3241	8.2217	6.7947	12.988	10.438	10.275	10.946	4.8504	11.149	8.7625	6.4512	10.602	13.864	9.6041	9.7381
50S ribosomal protein L5	NP_898170	SYNW2079	12.665	2.3241	9.0439	10.192	6.4938	3.7958	10.275	10.946	6.063	6.0811	9.7362	11.981	7.7107	4.9514	11.35	10.623
phycobilisome linker polypeptide	NP_898090	SYNW1999	15.831	9.2965	10.688	11.041	8.3491	8.5405	7.4726	10.034	2.4252	6.0811	12.657	10.138	2.8915	5.9417	12.223	13.279
ribonucleotide reductase (Class II)	NP_897240	SYNW1147	9.4986	4.6483	8.2217	11.041	12.06	11.387	7.4726	7.2975	8.4881	3.0405	10.71	8.2943	7.7107	4.9514	10.477	8.8529
50S ribosomal protein L15	NP_898175	SYNW2084	12.665	9.2965	12.333	12.74	9.2768	6.6426	10.275	5.4731	7.2756	8.1081	11.683	9.2159	7.7107	4.9514	7.8579	6.197
dihydrolipoamide dehydrogenase	NP_897723	SYNW1630	12.665	2.3241	8.2217	9.3427	10.204	9.4895	9.3407	7.2975	7.2756	9.1216	8.7625	9.2159	9.6383	9.9029	8.731	7.0823
hypothetical protein	NP_897334	SYNW1241	11.082	9.2965	13.155	11.891	5.5661	8.5405	9.3407	6.3853	3.6378	12.162	9.7362	8.2943	9.6383	10.893	6.1117	7.0823
30S ribosomal protein S1	NP_898076	SYNW1985	7.9155	4.6483	10.688	7.644	7.4214	9.4895	8.4066	8.2097	8.4881	8.1081	8.7625	11.059	6.7468	5.9417	7.8579	8.8529
putative cyanate ABC transporter	NP_898576	SYNW2487	7.9155	4.6483	9.0439	12.74	8.3491	6.6426	5.6044	6.3853	7.2756	13.176	7.7889	8.2943	3.8553	9.9029	7.8579	4.4264
porphobilinogen deaminase	NP_897876	SYNW1785	9.4986	11.621	8.2217	10.192	8.3491	5.6937	9.3407	10.034	8.4881	5.0676	6.8153	7.3727	4.8192	8.9126	10.477	9.7381
DNA-directed RNA polymerase beta subunit	NP_896706	SYNW0613	4.7493	4.6483	9.0439	6.7947	7.4214	8.5405	7.4726	8.2097	2.4252	5.0676	7.7889	7.3727	2.8915	5.9417	12.223	7.0823
two-component response regulator	NP_898335	SYNW2246	6.3324	6.9724	13.155	10.192	8.3491	9.4895	8.4066	8.2097	4.8504	7.0946	6.8153	5.5296	8.6745	5.9417	9.6041	8.8529
leucyl aminopeptidase	NP_896657	SYNW0562	4.7493	9.2965	9.866	11.041	12.06	8.5405	4.6704	10.034	9.7007	8.1081	7.7889	9.2159	6.7468	4.9514	5.2386	9.7381
ribosome releasing factor	NP_897844	SYNW1753	7.9155	9.2965	8.2217	10.192	9.2768	7.5916	7.4726	6.3853	9.7007	9.1216	7.7889	8.2943	7.7107	9.9029	9.6041	4.4264
serine:pyruvate/alanine:glyoxylate aminotransferase	NP_897168	SYNW1075	12.665	4.6483	7.3995	11.891	10.204	5.6937	7.4726	3.6487	7.2756	8.1081	7.7889	10.138	7.7107	7.9223	6.9848	7.0823
hypothetical protein	NP_896922	SYNW0829	12.665	4.6483	6.5774	8.4934	11.132	7.5916	6.5385	9.1219	9.7007	10.135	9.7362	8.2943	6.7468	8.9126	6.9848	7.9676
photosystem I reaction center subunit II (PsaD)	NP_898135	SYNW2044	14.248	2.3241	6.5774	5.9454	7.4214	9.4895	6.5385	7.2975	4.8504	7.0946	8.7625	9.2159	6.7468	10.893	11.35	10.623
ferredoxin	NP_897859	SYNW1768	9.4986	9.2965	5.7552	5.9454	9.2768	8.5405	7.4726	9.1219	8.4881	8.1081	7.7889	9.2159	6.7468	7.9223	6.1117	6.197
30S ribosomal protein S4	NP_897785	SYNW1694	7.9155	0	9.0439	9.3427	5.5661	4.7447	10.275	7.2975	9.7007	8.1081	8.7625	9.2159	7.7107	3.9612	12.223	9.7381
50S ribosomal protein L13	NP_898184	SYNW2093	11.082	0	9.866	10.192	7.4214	5.6937	6.5385	9.1219	9.7007	2.027	8.7625	7.3727	8.6745	9.9029	10.477	9.7381
ATP synthase subunit C	NP_896590	SYNW0495	4.7493	6.9724	9.866	6.7947	7.4214	8.5405	5.6044	9.1219	6.063	9.1216	5.8417	5.5296	6.7468	10.893	10.477	8.8529
50S ribosomal protein L3	NP_898158	SYNW2067	9.4986	0	9.0439	14.439	6.4938	2.8468	7.4726	10.034	4.8504	6.0811	6.8153	5.5296	6.7468	5.9417	6.1117	6.197
30S ribosomal protein S5	NP_898174	SYNW2083	9.4986	4.6483	7.3995	9.3427	4.6384	5.6937	10.275	10.034	8.4881	6.0811	6.8153	9.2159	6.7468	7.9223	9.6041	9.7381
SwmA-cell surface protein required for swimming motility	NP_896180	SYNW0085	6.3324	6.9724	9.866	11.041	8.3491	9.4895	3.7363	4.5609	3.6378	8.1081	8.7625	8.2943	10.602	6.932	5.2386	6.197
putative Anthranilate synthase component II	NP_897118	SYNW1025	4.7493	2.3241	8.2217	9.3427	8.3491	8.5405	11.209	4.5609	7.2756	11.149	5.8417	3.6864	7.7107	6.932	6.1117	8.8529
putative photosystem II reaction center Psb28 protein	NP_897158	SYNW1065	7.9155	0	3.2887	4.2467	9.2768	8.5405	5.6044	7.2975	6.063	11.149	5.8417	8.2943	7.7107	6.932	5.2386	6.197
photosystem II chlorophyll-binding protein CP43	NP_896769	SYNW0676	9.4986	4.6483	9.0439	9.3427	5.5661	7.5916	5.6044	6.3853	6.063	5.0676	10.71	11.981	5.783	7.9223	8.731	9.7381
riboflavin synthase subunit beta	NP_896177	SYNW0082	9.4986	2.3241	4.1108	4.2467	9.2768	12.336	6.5385	8.2097	4.8504	5.0676	6.8153	10.138	7.7107	9.9029	8.731	8.8529
30S ribosomal protein S13	NP_898179	SYNW2088	7.9155	9.2965	6.5774	5.096	6.4938	4.7447	7.4726	7.2975	7.2756	4.0541	5.8417	7.3727	5.783	5.9417	8.731	7.0823
hypothetical protein	NP_898594	SYNW2505	7.9155	4.6483	4.933	6.7947	7.4214	7.5916	10.275	8.2097	3.6378	7.0946	5.8417	10.138	9.6383	5.9417	6.1117	7.9676
putative heat shock protein GrpE	NP_896118	SYNW0023	6.3324	2.3241	4.933	5.096	8.3491	7.5916	9.3407	5.4731	12.126	7.0946	8.7625	8.2943	6.7468	5.9417	6.9848	7.9676
uroporphyrinogen decarboxylase	NP_897588	SYNW1495	1.5831	2.3241	5.7552	9.3427	8.3491	6.6426	7.4726	5.4731	6.063	8.1081	7.7889	5.5296	8.6745	6.932	9.6041	7.0823
50S ribosomal protein L4	NP_898159	SYNW2068	11.082	0	9.866	11.891	2.783	5.6937	9.3407	9.1219	3.6378	8.1081	3.8945	8.2943	4.8192	6.932	6.1117	4.4264
ribulose-phosphate 3-epimerase	NP_897208	SYNW1115	7.9155	6.9724	9.0439	7.644	6.4938	5.6937	8.4066	5.4731	8.4881	5.0676	6.8153	8.2943	6.7468	5.9417	6.9848	6.197
Glutaredoxin	NP_898399	SYNW2310	11.082	6.9724	4.1108	4.2467	7.4214	5.6937	7.4726	9.1219	4.8504	10.135	7.7889	6.4512	6.7468	8.9126	5.2386	7.0823
photosystem I subunit VII	NP_896239	SYNW0144	7.9155	16.269	3.2887	5.9454	8.3491	9.4895	6.5385	6.3853	4.8504	7.0946	6.8153	8.2943	7.7107	7.9223	7.8579	7.0823
hypothetical protein	NP_896763	SYNW0670	12.665	6.9724	0.82217	3.3974	11.132	9.4895	6.5385	4.5609	3.6378	8.1081	6.8153	7.3727	9.6383	8.9126	6.9848	7.0823
glycogen branching enzyme	NP_897587	SYNW1494	9.4986	13.945	4.933	5.096	10.204	7.5916	9.3407	9.1219	2.4252	3.0405	6.8153	3.6864	3.8553	3.9612	7.8579	7.9676
30S ribosomal protein S16	NP_897710	SYNW1617	6.3324	4.6483	8.2217	11.041	2.783	4.7447	7.4726	5.4731	4.8504	11.149	4.8681	6.4512	4.8192	4.9514	6.1117	5.3117
gamma-glutamyl phosphate reductase	NP_897579	SYNW1486	11.082	11.621	6.5774	5.096	6.4938	6.6426	6.5385	3.6487	8.4881	9.1216	3.8945	7.3727	6.7468	5.9417	8.731	3.5411
ABC transporter, substrate binding protein, phosphate	NP_897906	SYNW1815	4.7493	4.6483	9.866	8.4934	4.6384	5.6937	7.4726	5.4731	8.4881	7.0946	7.7889	8.2943	2.8915	4.9514	4.3655	6.197
50S ribosomal protein L6	NP_898172	SYNW2081	3.1662	2.3241	11.51	8.4934	4.6384	2.8468	5.6044	5.4731	8.4881	4.0541	6.8153	6.4512	4.8192	4.9514	7.8579	8.8529
50S ribosomal protein L1	NP_898431	SYNW2342	9.4986	11.621	9.0439	8.4934	3.7107	4.7447	5.6044	6.3853	3.6378	5.0676	6.8153	5.5296	2.8915	3.9612	5.2386	7.9676
N-acetyl-gamma-glutamyl-phosphate reductase	NP_897355	SYNW1262	7.9155	4.6483	9.0439	6.7947	7.4214	4.7447	6.5385	4.5609	7.2756	7.0946	4.8681	4.608	7.7107	6.932	6.1117	4.4264
50S ribosomal protein L23	NP_898160	SYNW2069	1.5831	4.6483	9.0439	7.644	4.6384	2.8468	8.4066	9.1219	4.8504	6.0811	8.7625	6.4512	4.8192	4.9514	6.1117	7.0823
Cytochrome c-550	NP_896632	SYNW0537	7.9155	4.6483	3.2887	4.2467	6.4938	5.6937	7.4726	7.2975	7.2756	5.0676	5.8417	7.3727	7.7107	5.9417	6.9848	7.0823
50S ribosomal protein L14	NP_898168	SYNW2077	6.3324	4.6483	8.2217	6.7947	3.7107	3.7958	7.4726	5.4731	7.2756	7.0946	5.8417	8.2943	3.8553	3.9612	5.2386	3.5411
RNA-binding region RNP-1 (RNA recognition motif)	NP_896112	SYNW0014	9.4986	9.2965	6.5774	5.9454	3.7107	4.7447	7.4726	6.3853	4.8504	5.0676	5.8417	6.4512	4.8192	5.9417	5.2386	7.9676
elongation factor P	NP_896128	SYNW0033	3.1662	2.3241	8.2217	4.2467	6.4938	4.7447	4.6704	3.6487	2.4252	3.0405	2.9208	4.608	4.8192	5.9417	3.4924	4.4264
dihydrodipicolinate reductase	NP_896912	SYNW0819	4.7493	0	7.3995	5.9454	6.4938	5.6937	4.6704	5.4731	7.2756	6.0811	3.8945	8.2943	1.9277	5.9417	6.1117	5.3117
elongation factor Ts	NP_897184	SYNW1091	0	2.3241	9.0439	11.041	4.6384	4.7447	9.3407	3.6487	9.7007	6.0811	5.8417	4.608	2.8915	3.9612	5.2386	3.5411
aspartyl/glutamyl-tRNA amidotransferase subunit B	NP_898445	SYNW2356	3.1662	2.3241	5.7552	8.4934	7.4214	6.6426	5.6044	5.4731	3.6378	6.0811	4.8681	5.5296	5.783	2.9709	2.6193	5.3117
50S ribosomal protein L11	NP_898432	SYNW2343	4.7493	6.9724	4.1108	6.7947	3.7107	3.7958	4.6704	4.5609	6.063	6.0811	5.8417	6.4512	3.8553	5.9417	7.8579	7.0823
soluble hydrogenase small subunit	NP_896140	SYNW0045	1.5831	4.6483	9.0439	5.096	3.7107	5.6937	3.7363	1.8244	4.8504	4.0541	7.7889	7.3727	8.6745	6.932	3.4924	4.4264
ATP-sulfurylase	NP_896399	SYNW0304	6.3324	6.9724	4.933	2.548	8.3491	9.4895	4.6704	5.4731	6.063	6.0811	3.8945	4.608	2.8915	1.9806	4.3655	4.4264
transcription elongation factor NusA	NP_896693	SYNW0600	6.3324	2.3241	4.1108	3.3974	5.5661	5.6937	3.7363	6.3853	2.4252	5.0676	3.8945	5.5296	5.783	5.9417	9.6041	5.3117
aconitate hydratase	NP_898589	SYNW2500	1.5831	2.3241	4.1108	5.9454	2.783	2.8468	7.4726	7.2975	7.2756	5.0676	2.9208	1.8432	4.8192	3.9612	5.2386	7.0823
50S ribosomal protein L18	NP_898173	SYNW2082	4.7493	2.3241	7.3995	7.644	3.7107	2.8468	4.6704	8.2097	4.8504	7.0946	5.8417	4.608	4.8192	5.9417	3.4924	7.9676
hypothetical protein	NP_896223	SYNW0128	3.1662	2.3241	3.2887	4.2467	5.5661	5.6937	6.5385	5.4731	7.2756	7.0946	5.8417	5.5296	7.7107	7.9223	4.3655	5.3117
hypothetical protein	NP_897868	SYNW1777	7.9155	2.3241	4.1108	4.2467	6.4938	5.6937	5.6044	5.4731	4.8504	7.0946	3.8945	5.5296	5.783	7.9223	4.3655	4.4264
Photosystem I reaction center subunit III (PsaF)	NP_897926	SYNW1835	3.1662	4.6483	4.933	8.4934	4.6384	5.6937	3.7363	1.8244	3.6378	6.0811	6.8153	5.5296	6.7468	4.9514	6.1117	5.3117
allophycocyanin alpha-B chain	NP_897322	SYNW1229	6.3324	0	5.7552	5.096	4.6384	6.6426	3.7363	4.5609	6.063	5.0676	4.8681	1.8432	6.7468	5.9417	4.3655	6.197
putative ATP synthase delta chain	NP_896588	SYNW0493	7.9155	2.3241	4.933	5.9454	5.5661	3.7958	4.6704	3.6487	6.063	7.0946	4.8681	3.6864	4.8192	6.932	5.2386	4.4264
nitrogen regulatory protein P-II	NP_896557	SYNW0462	1.5831	4.6483	7.3995	5.9454	4.6384	4.7447	5.6044	3.6487	6.063	4.0541	4.8681	3.6864	5.783	4.9514	5.2386	3.5411
adenylosuccinate lyase	NP_896500	SYNW0405	4.7493	2.3241	5.7552	6.7947	5.5661	3.7958	3.7363	3.6487	3.6378	5.0676	1.9472	1.8432	3.8553	4.9514	5.2386	7.0823
ornithine carbamoyltransferase	NP_897679	SYNW1586	6.3324	2.3241	4.933	4.2467	4.6384	7.5916	4.6704	4.5609	6.063	4.0541	4.8681	4.608	5.783	6.932	2.6193	5.3117
hypothetical protein	NP_896605	SYNW0510	7.9155	6.9724	6.5774	3.3974	3.7107	2.8468	4.6704	3.6487	6.063	5.0676	5.8417	4.608	5.783	3.9612	5.2386	4.4264
delta-aminolevulinic acid dehydratase	NP_898024	SYNW1933	3.1662	2.3241	8.2217	5.9454	0.92768	2.8468	2.8022	3.6487	3.6378	6.0811	3.8945	4.608	6.7468	4.9514	6.1117	4.4264
possible phycobilisome linker polypeptide	NP_898092	SYNW2001	7.9155	9.2965	6.5774	6.7947	2.783	3.7958	4.6704	3.6487	4.8504	6.0811	5.8417	4.608	2.8915	2.9709	5.2386	6.197
similar to chloroplast membrane-associated 30 kD protein	NP_897970	SYNW1879	3.1662	9.2965	3.2887	5.096	4.6384	5.6937	3.7363	4.5609	4.8504	6.0811	4.8681	5.5296	6.7468	5.9417	5.2386	2.6559
cobaltochelatase	NP_896913	SYNW0820	4.7493	4.6483	4.1108	4.2467	0.92768	4.7447	2.8022	1.8244	3.6378	3.0405	3.8945	2.7648	4.8192	1.9806	3.4924	2.6559
6-phosphogluconate dehydrogenase	NP_897212	SYNW1119	6.3324	0	3.2887	2.548	6.4938	6.6426	3.7363	5.4731	2.4252	6.0811	3.8945	5.5296	6.7468	4.9514	6.1117	6.197
50S ribosomal protein L16	NP_898165	SYNW2074	3.1662	2.3241	8.2217	5.096	4.6384	1.8979	5.6044	3.6487	4.8504	5.0676	3.8945	6.4512	5.783	4.9514	4.3655	7.0823
50S ribosomal protein L17	NP_898182	SYNW2091	6.3324	0	4.1108	5.9454	4.6384	5.6937	4.6704	3.6487	1.2126	4.0541	4.8681	5.5296	3.8553	2.9709	5.2386	3.5411
hypothetical protein	NP_896475	SYNW0380	11.082	20.917	0	0.84934	1.8554	1.8979	0.93407	0.91219	2.4252	2.027	3.8945	0	0	1.9806	2.6193	1.7706
deoxycytidine triphosphate deaminase	NP_896373	SYNW0278	9.4986	9.2965	1.6443	2.548	4.6384	5.6937	5.6044	7.2975	3.6378	2.027	4.8681	4.608	4.8192	4.9514	6.1117	4.4264
hypothetical protein	NP_897046	SYNW0953	1.5831	2.3241	1.6443	3.3974	5.5661	4.7447	1.8681	0.91219	8.4881	4.0541	0.97362	4.608	10.602	5.9417	1.7462	2.6559
putative sulfate transporter	NP_898027	SYNW1936	3.1662	9.2965	0.82217	4.2467	2.783	2.8468	1.8681	3.6487	1.2126	0	0	1.8432	2.8915	2.9709	1.7462	2.6559
putative thioredoxin reductase	NP_896780	SYNW0687	3.1662	2.3241	4.1108	5.9454	4.6384	4.7447	4.6704	4.5609	4.8504	5.0676	5.8417	3.6864	2.8915	3.9612	5.2386	4.4264
Thioredoxin	NP_897969	SYNW1878	0	6.9724	4.933	2.548	4.6384	3.7958	5.6044	3.6487	6.063	4.0541	2.9208	4.608	4.8192	4.9514	4.3655	3.5411
30S ribosomal protein S8	NP_898171	SYNW2080	7.9155	6.9724	3.2887	4.2467	3.7107	3.7958	3.7363	3.6487	3.6378	3.0405	3.8945	5.5296	3.8553	3.9612	3.4924	3.5411
30S ribosomal protein S6	NP_898600	SYNW2511	3.1662	2.3241	4.933	3.3974	2.783	1.8979	4.6704	3.6487	2.4252	3.0405	4.8681	2.7648	1.9277	2.9709	3.4924	4.4264
heat shock protein 90	NP_897371	SYNW1278	3.1662	4.6483	3.2887	5.096	0	3.7958	4.6704	1.8244	2.4252	3.0405	4.8681	4.608	0.96383	3.9612	0	5.3117
probable glutathione reductase (NADPH)	NP_897626	SYNW1533	4.7493	2.3241	5.7552	2.548	5.5661	6.6426	5.6044	0.91219	1.2126	4.0541	2.9208	0.92159	6.7468	5.9417	4.3655	0.88529
isocitrate dehydrogenase	NP_896261	SYNW0166	1.5831	0	4.1108	5.096	3.7107	2.8468	4.6704	7.2975	7.2756	3.0405	3.8945	1.8432	0.96383	0	2.6193	6.197
hypothetical protein	NP_896945	SYNW0852	1.5831	2.3241	5.7552	5.096	4.6384	4.7447	3.7363	4.5609	4.8504	5.0676	3.8945	4.608	3.8553	2.9709	4.3655	3.5411
hypothetical protein	NP_897001	SYNW0908	1.5831	2.3241	1.6443	0.84934	5.5661	2.8468	3.7363	4.5609	4.8504	4.0541	5.8417	6.4512	4.8192	4.9514	4.3655	4.4264
hypothetical protein	NP_897171	SYNW1078	3.1662	2.3241	3.2887	1.6987	1.8554	2.8468	2.8022	2.7366	2.4252	1.0135	1.9472	0.92159	1.9277	0.99029	2.6193	1.7706
putative ribonuclease D	NP_898127	SYNW2036	6.3324	4.6483	1.6443	3.3974	3.7107	2.8468	2.8022	2.7366	6.063	2.027	2.9208	3.6864	3.8553	1.9806	3.4924	1.7706
putative glycerol kinase	NP_898044	SYNW1953	4.7493	2.3241	4.1108	6.7947	5.5661	5.6937	3.7363	4.5609	2.4252	7.0946	3.8945	0.92159	1.9277	2.9709	2.6193	2.6559
50S ribosomal protein L9	NP_898467	SYNW2378	4.7493	0	2.4665	5.096	0.92768	2.8468	5.6044	3.6487	4.8504	5.0676	3.8945	3.6864	0.96383	1.9806	6.1117	7.0823
transcription antitermination protein NusG	NP_898433	SYNW2344	1.5831	4.6483	5.7552	4.2467	2.783	0.94895	4.6704	2.7366	3.6378	3.0405	4.8681	5.5296	1.9277	4.9514	3.4924	4.4264
hypothetical protein	NP_897907	SYNW1816	1.5831	0	7.3995	5.9454	2.783	2.8468	5.6044	1.8244	3.6378	3.0405	4.8681	2.7648	4.8192	2.9709	2.6193	5.3117
possible carbon dioxide concentrating mechanism protein CcmK	NP_897803	SYNW1712	18.997	0	15.621	14.439	9.2768	15.183	15.879	15.507	13.339	11.149	14.604	16.589	17.349	15.845	13.096	18.591
putative cyclophilin-type peptidyl-prolyl cis-trans isomerase	NP_896127	SYNW0032	4.7493	0	5.7552	5.9454	4.6384	4.7447	1.8681	2.7366	2.4252	2.027	3.8945	2.7648	3.8553	3.9612	3.4924	3.5411
dihydrodipicolinate synthase	NP_896162	SYNW0067	3.1662	0	2.4665	3.3974	3.7107	1.8979	2.8022	4.5609	2.4252	5.0676	3.8945	2.7648	0.96383	3.9612	2.6193	3.5411
putativeRNA-binding protein RbpD	NP_897016	SYNW0923	4.7493	4.6483	4.933	4.2467	4.6384	4.7447	2.8022	4.5609	3.6378	5.0676	3.8945	2.7648	5.783	2.9709	1.7462	3.5411
3-isopropylmalate dehydrogenase	NP_896877	SYNW0784	4.7493	2.3241	4.933	3.3974	6.4938	2.8468	2.8022	4.5609	6.063	2.027	2.9208	2.7648	2.8915	1.9806	2.6193	2.6559
triosephosphate isomerase	NP_896916	SYNW0823	3.1662	4.6483	4.933	3.3974	4.6384	3.7958	3.7363	3.6487	4.8504	6.0811	3.8945	4.608	4.8192	1.9806	2.6193	1.7706
putative photosystem I reaction center subunit XI (PsaL)	NP_898209	SYNW2118	0	0	3.2887	2.548	2.783	0.94895	0.93407	0.91219	4.8504	1.0135	4.8681	4.608	5.783	2.9709	3.4924	2.6559
coproporphyrinogen III oxidase	NP_898131	SYNW2040	4.7493	9.2965	4.1108	4.2467	4.6384	3.7958	3.7363	1.8244	2.4252	3.0405	3.8945	1.8432	1.9277	0.99029	1.7462	5.3117
CysQ protein homolog	NP_897989	SYNW1898	3.1662	2.3241	4.933	3.3974	3.7107	2.8468	3.7363	2.7366	3.6378	1.0135	3.8945	4.608	2.8915	1.9806	1.7462	2.6559
ATP-dependent Clp protease proteolytic subunit	NP_897394	SYNW1301	6.3324	4.6483	3.2887	5.9454	1.8554	2.8468	2.8022	4.5609	1.2126	4.0541	2.9208	3.6864	2.8915	4.9514	2.6193	2.6559
biotin carboxyl carrier protein (BCCP) subunit of acetyl-CoA carboxylase	NP_896129	SYNW0034	6.3324	4.6483	1.6443	1.6987	3.7107	3.7958	3.7363	3.6487	4.8504	6.0811	4.8681	3.6864	3.8553	3.9612	2.6193	3.5411
dihydroxy-acid dehydratase	NP_897216	SYNW1123	4.7493	4.6483	3.2887	2.548	3.7107	5.6937	4.6704	2.7366	1.2126	5.0676	2.9208	3.6864	3.8553	6.932	1.7462	3.5411
hypothetical protein	NP_898347	SYNW2258	6.3324	2.3241	1.6443	2.548	3.7107	2.8468	3.7363	2.7366	3.6378	4.0541	1.9472	3.6864	3.8553	4.9514	3.4924	3.5411
hypothetical protein	NP_897567	SYNW1474	1.5831	2.3241	4.933	4.2467	1.8554	3.7958	3.7363	4.5609	4.8504	4.0541	4.8681	4.608	2.8915	1.9806	4.3655	2.6559
hypothetical protein	NP_898488	SYNW2399	0	2.3241	4.933	3.3974	3.7107	3.7958	3.7363	3.6487	3.6378	4.0541	3.8945	4.608	5.783	5.9417	3.4924	2.6559
adenylosuccinate synthetase	NP_897864	SYNW1773	3.1662	2.3241	4.933	4.2467	0.92768	1.8979	7.4726	7.2975	0	0	4.8681	4.608	0	0	6.9848	6.197
30S ribosomal protein S19	NP_898162	SYNW2071	4.7493	4.6483	4.1108	5.096	2.783	1.8979	3.7363	3.6487	3.6378	2.027	2.9208	3.6864	3.8553	4.9514	4.3655	3.5411
50S ribosomal protein L24	NP_898169	SYNW2078	4.7493	4.6483	4.1108	3.3974	4.6384	2.8468	3.7363	4.5609	3.6378	3.0405	3.8945	4.608	1.9277	2.9709	3.4924	2.6559
possible acyl carrier protein	NP_896497	SYNW0402	4.7493	6.9724	2.4665	1.6987	5.5661	3.7958	3.7363	4.5609	6.063	6.0811	1.9472	2.7648	3.8553	2.9709	2.6193	1.7706
branched-chain amino acid aminotransferase	NP_897332	SYNW1239	1.5831	2.3241	5.7552	3.3974	2.783	4.7447	2.8022	2.7366	3.6378	3.0405	1.9472	2.7648	4.8192	3.9612	3.4924	3.5411
enoyl-(acyl carrier protein) reductase	NP_896320	SYNW0225	4.7493	4.6483	3.2887	2.548	3.7107	3.7958	2.8022	3.6487	2.4252	2.027	3.8945	4.608	2.8915	0	3.4924	3.5411
putative alkaline phosphatase	NP_898480	SYNW2391	3.1662	4.6483	0.82217	0.84934	7.4214	8.5405	0	0	1.2126	2.027	0	0	12.53	14.854	0	0
hypothetical protein	NP_896408	SYNW0313	1.5831	4.6483	4.933	3.3974	3.7107	3.7958	3.7363	2.7366	1.2126	2.027	3.8945	5.5296	3.8553	2.9709	6.1117	3.5411
signal peptide peptidase SppA (protease IV)	NP_897975	SYNW1884	3.1662	0	4.1108	3.3974	3.7107	3.7958	2.8022	2.7366	3.6378	1.0135	3.8945	2.7648	1.9277	1.9806	3.4924	1.7706
hypothetical protein	NP_898194	SYNW2103	6.3324	4.6483	4.1108	3.3974	0.92768	1.8979	0.93407	0.91219	2.4252	2.027	4.8681	2.7648	2.8915	5.9417	1.7462	3.5411
EPSP synthase (3-phosphoshikimate 1-carboxyvinyltransferase)	NP_897098	SYNW1005	4.7493	0	4.1108	2.548	3.7107	2.8468	1.8681	5.4731	2.4252	5.0676	4.8681	1.8432	1.9277	1.9806	3.4924	2.6559
RNA polymerase sigma factor	NP_897874	SYNW1783	7.9155	0	6.5774	4.2467	1.8554	0.94895	2.8022	3.6487	0	3.0405	2.9208	3.6864	0.96383	2.9709	2.6193	4.4264
Ferredoxin-dependent glutamate synthase, Fd-GOGAT	NP_898223	SYNW2132	1.5831	4.6483	1.6443	0	4.6384	4.7447	4.6704	3.6487	2.4252	2.027	0.97362	1.8432	0	0	1.7462	1.7706
hypothetical protein	NP_897123	SYNW1030	3.1662	4.6483	5.7552	3.3974	2.783	2.8468	1.8681	0.91219	2.4252	1.0135	4.8681	2.7648	2.8915	6.932	3.4924	3.5411
photosystem II D2 protein	NP_896770 (+1)	SYNW0677	1.5831	2.3241	4.1108	3.3974	1.8554	4.7447	0	1.8244	2.4252	2.027	3.8945	6.4512	2.8915	1.9806	3.4924	5.3117
Phosphoglucomutase/phosphomannomutase family protein	NP_896330	SYNW0235	6.3324	6.9724	0.82217	0	0.92768	0	1.8681	1.8244	1.2126	1.0135	2.9208	3.6864	1.9277	0.99029	0.8731	2.6559
hypothetical protein	NP_896255	SYNW0160	3.1662	4.6483	0.82217	1.6987	8.3491	6.6426	4.6704	4.5609	2.4252	2.027	1.9472	0	2.8915	2.9709	3.4924	2.6559
photosystem II D1 protein form I	NP_897563	SYNW1470	1.5831	4.6483	4.933	3.3974	4.6384	2.8468	0.93407	2.7366	1.2126	3.0405	5.8417	1.8432	2.8915	1.9806	4.3655	5.3117
hypothetical protein	NP_897340	SYNW1247	0	2.3241	1.6443	3.3974	2.783	3.7958	3.7363	3.6487	4.8504	4.0541	2.9208	4.608	4.8192	2.9709	2.6193	1.7706
50S ribosomal protein L27	NP_896641	SYNW0546	1.5831	4.6483	5.7552	4.2467	1.8554	1.8979	1.8681	2.7366	6.063	2.027	1.9472	1.8432	0.96383	1.9806	5.2386	4.4264
tyrosine binding protein	NP_897202	SYNW1109	4.7493	2.3241	4.933	1.6987	4.6384	0.94895	2.8022	3.6487	2.4252	2.027	0.97362	0	0.96383	0.99029	4.3655	2.6559
4-hydroxy-3-methylbut-2-en-1-yl diphosphate synthase	NP_897267	SYNW1174	3.1662	4.6483	4.933	5.9454	2.783	0.94895	4.6704	3.6487	3.6378	2.027	3.8945	3.6864	0.96383	0	1.7462	2.6559
DNA-directed RNA polymerase gamma chain	NP_896707	SYNW0614	6.3324	4.6483	2.4665	1.6987	3.7107	0	0	2.7366	1.2126	1.0135	2.9208	5.5296	2.8915	0.99029	2.6193	5.3117
Aminotransferase class-I	NP_897264	SYNW1171	6.3324	11.621	2.4665	2.548	3.7107	2.8468	0	0	1.2126	2.027	2.9208	1.8432	3.8553	2.9709	3.4924	3.5411
possible septum site-determining protein MinE	NP_898063	SYNW1972	0	0	2.4665	3.3974	3.7107	2.8468	3.7363	5.4731	1.2126	4.0541	2.9208	3.6864	2.8915	1.9806	1.7462	1.7706
hypothetical protein	NP_896439	SYNW0344	3.1662	2.3241	2.4665	3.3974	4.6384	3.7958	2.8022	1.8244	1.2126	3.0405	1.9472	1.8432	5.783	2.9709	2.6193	2.6559
Protoporphyrin IX Magnesium-chelatase subunit ChlI	NP_896809	SYNW0716	3.1662	6.9724	5.7552	2.548	0.92768	3.7958	2.8022	3.6487	1.2126	2.027	2.9208	1.8432	2.8915	2.9709	2.6193	2.6559
hypothetical protein	NP_896421	SYNW0326	1.5831	0	4.1108	2.548	3.7107	2.8468	3.7363	2.7366	1.2126	2.027	2.9208	2.7648	1.9277	2.9709	5.2386	3.5411
ATP synthase subunit B	NP_896586	SYNW0491	0	4.6483	4.1108	3.3974	3.7107	1.8979	2.8022	2.7366	4.8504	4.0541	4.8681	4.608	2.8915	2.9709	2.6193	3.5411
hypothetical protein	NP_897686	SYNW1593	4.7493	4.6483	2.4665	2.548	3.7107	0.94895	2.8022	2.7366	7.2756	2.027	0	1.8432	3.8553	5.9417	2.6193	2.6559
bacterial metallothionein	NP_896454	SYNW0359	1.5831	0	0.82217	0	9.2768	4.7447	2.8022	3.6487	0	1.0135	1.9472	0	8.6745	11.883	0	0.88529
hypothetical protein	NP_897219	SYNW1126	3.1662	4.6483	3.2887	3.3974	1.8554	4.7447	2.8022	2.7366	1.2126	3.0405	1.9472	1.8432	4.8192	3.9612	2.6193	3.5411
hypothetical protein	NP_896435	SYNW0340	7.9155	9.2965	1.6443	2.548	0.92768	2.8468	2.8022	1.8244	2.4252	3.0405	2.9208	1.8432	2.8915	3.9612	1.7462	2.6559
hypothetical protein	NP_896898	SYNW0805	4.7493	2.3241	2.4665	1.6987	4.6384	2.8468	2.8022	3.6487	2.4252	2.027	1.9472	5.5296	3.8553	1.9806	3.4924	1.7706
ribonuclease PH	NP_896371	SYNW0276	3.1662	4.6483	2.4665	3.3974	1.8554	1.8979	3.7363	3.6487	2.4252	1.0135	3.8945	4.608	0	1.9806	1.7462	0.88529
bifunctional GMP synthase/glutamine amidotransferase protein	NP_896142	SYNW0047	0	4.6483	1.6443	0	0	1.8979	0.93407	0.91219	1.2126	1.0135	1.9472	0	1.9277	2.9709	3.4924	1.7706
hypothetical protein	NP_896873	SYNW0780	4.7493	4.6483	2.4665	4.2467	3.7107	1.8979	1.8681	3.6487	3.6378	4.0541	2.9208	1.8432	2.8915	4.9514	1.7462	1.7706
two-component response regulator	NP_898378	SYNW2289	4.7493	2.3241	2.4665	3.3974	3.7107	1.8979	2.8022	0.91219	3.6378	4.0541	2.9208	2.7648	2.8915	2.9709	1.7462	2.6559
putative methionine sulfoxide reductase family	NP_896433	SYNW0338	4.7493	2.3241	2.4665	0.84934	3.7107	3.7958	1.8681	3.6487	3.6378	3.0405	2.9208	1.8432	2.8915	3.9612	2.6193	1.7706
Rod shape determining protein	NP_896217	SYNW0122	4.7493	4.6483	1.6443	2.548	0.92768	2.8468	4.6704	3.6487	3.6378	2.027	2.9208	1.8432	1.9277	2.9709	1.7462	1.7706
S-adenosyl-L-homocysteine hydrolase	NP_896214	SYNW0119	6.3324	0	1.6443	1.6987	1.8554	4.7447	1.8681	1.8244	1.2126	1.0135	0	0.92159	0	1.9806	1.7462	5.3117
O-acetylserine (thiol)-lyase A	NP_898313	SYNW2222	1.5831	4.6483	1.6443	0.84934	0	0.94895	0	1.8244	0	0	0	1.8432	1.9277	0.99029	0.8731	1.7706
30S ribosomal protein S11	NP_898180	SYNW2089	1.5831	2.3241	4.1108	4.2467	1.8554	1.8979	0.93407	2.7366	1.2126	4.0541	3.8945	2.7648	1.9277	1.9806	2.6193	2.6559
Aspartyl-tRNA synthetase:GAD domain:tRNA synthetase, class I	NP_898515	SYNW2426	1.5831	0	4.933	3.3974	0.92768	0.94895	0.93407	2.7366	1.2126	0	0.97362	0	1.9277	0.99029	2.6193	3.5411
adenine phosphoribosyltransferase	NP_896907	SYNW0814	3.1662	0	4.933	4.2467	0	0	5.6044	4.5609	3.6378	2.027	3.8945	2.7648	0.96383	0	2.6193	3.5411
30S ribosomal protein S15	NP_897127	SYNW1034	3.1662	2.3241	4.1108	1.6987	0.92768	0.94895	4.6704	2.7366	0	3.0405	0.97362	3.6864	2.8915	2.9709	4.3655	3.5411
putative zinc transport system substrate-binding protein	NP_898570	SYNW2481	1.5831	2.3241	2.4665	2.548	4.6384	2.8468	0.93407	1.8244	1.2126	0	4.8681	2.7648	0.96383	0.99029	3.4924	3.5411
30S ribosomal protein S14	NP_897987	SYNW1896	1.5831	0	4.1108	3.3974	1.8554	2.8468	4.6704	2.7366	0	2.027	2.9208	2.7648	0.96383	1.9806	2.6193	2.6559
hypothetical protein	NP_897754	SYNW1661	3.1662	2.3241	0	0.84934	3.7107	6.6426	1.8681	0.91219	4.8504	5.0676	0.97362	0.92159	3.8553	6.932	0.8731	0
possible N-terminal part of IF-2	NP_896691	SYNW0598	6.3324	0	1.6443	4.2467	0.92768	0	1.8681	0.91219	1.2126	0	1.9472	3.6864	0	1.9806	3.4924	2.6559
30S ribosomal protein S17	NP_898167	SYNW2076	1.5831	2.3241	1.6443	2.548	2.783	2.8468	3.7363	3.6487	2.4252	3.0405	1.9472	1.8432	1.9277	1.9806	3.4924	3.5411
30S ribosomal protein S18	NP_897318	SYNW1225	1.5831	0	2.4665	2.548	3.7107	1.8979	2.8022	1.8244	2.4252	2.027	1.9472	1.8432	0.96383	0.99029	4.3655	3.5411
photosystem I reaction center subunit IV	NP_898051	SYNW1960	1.5831	2.3241	2.4665	0.84934	1.8554	4.7447	3.7363	1.8244	3.6378	2.027	3.8945	1.8432	1.9277	2.9709	2.6193	5.3117
hypothetical protein	NP_896848	SYNW0755	0	2.3241	0.82217	0.84934	2.783	2.8468	2.8022	3.6487	2.4252	6.0811	0.97362	4.608	1.9277	0.99029	3.4924	2.6559
hypothetical protein	NP_898573	SYNW2484	3.1662	4.6483	3.2887	2.548	4.6384	1.8979	1.8681	3.6487	3.6378	3.0405	1.9472	3.6864	0.96383	1.9806	2.6193	0.88529
dihydrolipoamide acetyltransferase	NP_896764	SYNW0671	1.5831	2.3241	4.1108	4.2467	3.7107	1.8979	0.93407	1.8244	1.2126	2.027	2.9208	2.7648	2.8915	1.9806	1.7462	3.5411
phosphoribosylglycinamide formyltransferase	NP_897354	SYNW1261	3.1662	2.3241	0.82217	0.84934	1.8554	1.8979	0.93407	0.91219	1.2126	1.0135	1.9472	1.8432	1.9277	1.9806	3.4924	1.7706
hypothetical protein	NP_896974	SYNW0881	1.5831	4.6483	0.82217	1.6987	1.8554	0.94895	1.8681	0	1.2126	0	0.97362	0.92159	0.96383	1.9806	2.6193	2.6559
3-oxoacyl-[acyl-carrier protein] reductase	NP_897943	SYNW1852	4.7493	9.2965	2.4665	2.548	1.8554	1.8979	1.8681	0	2.4252	2.027	3.8945	2.7648	0.96383	0	2.6193	0.88529
putative ATP-dependent Clp protease, Hsp 100, ATP-binding subunit ClpB	NP_898435	SYNW2346	1.5831	4.6483	2.4665	5.096	1.8554	0.94895	1.8681	0.91219	1.2126	1.0135	0.97362	1.8432	0.96383	0.99029	1.7462	1.7706
Putative carbohydrate kinase, pfkB family	NP_897865	SYNW1774	1.5831	2.3241	3.2887	4.2467	4.6384	2.8468	1.8681	1.8244	3.6378	4.0541	2.9208	0.92159	2.8915	2.9709	0.8731	1.7706
GDP-D-mannose 4, 6-dehydratase	NP_896517	SYNW0422	1.5831	0	3.2887	0.84934	0.92768	3.7958	1.8681	3.6487	2.4252	3.0405	1.9472	0.92159	0.96383	1.9806	3.4924	2.6559
hypothetical protein	NP_896856	SYNW0763	0	2.3241	3.2887	2.548	1.8554	2.8468	3.7363	2.7366	3.6378	4.0541	2.9208	2.7648	2.8915	2.9709	2.6193	0.88529
putative RNA-binding protein (RRM domain)	NP_898344	SYNW2255	3.1662	2.3241	4.1108	3.3974	0.92768	0.94895	1.8681	3.6487	1.2126	0	3.8945	2.7648	1.9277	0.99029	1.7462	0.88529
hypothetical protein	NP_897395	SYNW1302	1.5831	2.3241	4.1108	3.3974	2.783	3.7958	2.8022	2.7366	0	1.0135	1.9472	2.7648	0.96383	1.9806	0.8731	1.7706
glucose-1-phosphate adenylyltransferase	NP_897211	SYNW1118	4.7493	4.6483	5.7552	5.096	0.92768	0	0	4.5609	1.2126	0	1.9472	0	0.96383	0	2.6193	5.3117
diaminopimelate decarboxylase	NP_897029	SYNW0936	3.1662	2.3241	3.2887	2.548	1.8554	4.7447	1.8681	2.7366	2.4252	2.027	2.9208	2.7648	2.8915	2.9709	0.8731	0.88529
putative L-cysteine/cystine lyase	NP_897780	SYNW1689	1.5831	2.3241	2.4665	4.2467	3.7107	4.7447	1.8681	0.91219	2.4252	2.027	1.9472	1.8432	1.9277	0.99029	2.6193	0.88529
hypothetical protein	NP_898405	SYNW2316	3.1662	2.3241	2.4665	1.6987	4.6384	4.7447	4.6704	4.5609	1.2126	3.0405	0	0.92159	0.96383	1.9806	3.4924	1.7706
30S ribosomal protein S10	NP_898230	SYNW2139	1.5831	0	6.5774	4.2467	0.92768	2.8468	1.8681	1.8244	2.4252	1.0135	1.9472	1.8432	0.96383	1.9806	4.3655	4.4264
30S ribosomal protein S2	NP_897183	SYNW1090	3.1662	0	3.2887	3.3974	2.783	0	2.8022	3.6487	0	2.027	1.9472	2.7648	1.9277	0.99029	2.6193	5.3117
50S ribosomal protein L29	NP_898166	SYNW2075	1.5831	4.6483	1.6443	2.548	0.92768	1.8979	3.7363	2.7366	2.4252	2.027	4.8681	3.6864	1.9277	0.99029	1.7462	1.7706
hypothetical protein	NP_897330	SYNW1237	1.5831	2.3241	1.6443	0.84934	3.7107	3.7958	2.8022	2.7366	2.4252	2.027	1.9472	1.8432	4.8192	2.9709	1.7462	2.6559
FKBP-type peptidyl-prolyl cis-trans isomerase (PPIase)	NP_897718	SYNW1625	3.1662	0	0.82217	0.84934	2.783	3.7958	2.8022	1.8244	2.4252	3.0405	2.9208	2.7648	2.8915	1.9806	2.6193	2.6559
translocase	NP_896181	SYNW0086	3.1662	4.6483	1.6443	1.6987	1.8554	0	0	0	0	2.027	0	0	1.9277	1.9806	0	1.7706
Adenylylsulfate kinase	NP_898372	SYNW2283	3.1662	4.6483	4.1108	1.6987	0.92768	0.94895	1.8681	2.7366	1.2126	3.0405	0.97362	3.6864	3.8553	1.9806	0.8731	3.5411
30S ribosomal protein S1 homolog B, putative Nbp1	NP_897831	SYNW1740	1.5831	2.3241	1.6443	3.3974	1.8554	0.94895	1.8681	0.91219	2.4252	1.0135	0.97362	0.92159	0.96383	0	1.7462	0.88529
hypothetical protein	NP_896624	SYNW0529	3.1662	2.3241	3.2887	2.548	0.92768	0.94895	2.8022	1.8244	1.2126	1.0135	2.9208	1.8432	2.8915	1.9806	3.4924	2.6559
hypothetical protein	NP_897655	SYNW1562	1.5831	6.9724	0.82217	0	2.783	2.8468	1.8681	0	3.6378	2.027	1.9472	1.8432	2.8915	4.9514	1.7462	1.7706
hypothetical protein	NP_897557	SYNW1464	1.5831	2.3241	0	0.84934	1.8554	3.7958	1.8681	3.6487	4.8504	2.027	3.8945	1.8432	2.8915	0.99029	2.6193	2.6559
hypothetical protein	NP_897890	SYNW1799	1.5831	0	4.1108	0.84934	2.783	0.94895	2.8022	1.8244	1.2126	1.0135	0.97362	1.8432	3.8553	2.9709	1.7462	1.7706
threonine synthase	NP_898615	SYNW2526	1.5831	0	3.2887	2.548	3.7107	0.94895	3.7363	2.7366	3.6378	2.027	2.9208	0.92159	1.9277	1.9806	2.6193	0
signal recognition particle protein (SRP54)	NP_897711	SYNW1618	1.5831	4.6483	1.6443	0	0.92768	0.94895	1.8681	0.91219	0	1.0135	0.97362	1.8432	0	1.9806	1.7462	0.88529
hypothetical protein	NP_897552	SYNW1459	0	0	2.4665	0.84934	3.7107	1.8979	1.8681	2.7366	2.4252	3.0405	0.97362	0.92159	1.9277	0.99029	2.6193	2.6559
dTDP-glucose-4,6-dehydratase	NP_896739	SYNW0646	0	0	2.4665	1.6987	3.7107	3.7958	1.8681	0.91219	1.2126	2.027	0.97362	0.92159	1.9277	2.9709	3.4924	3.5411
endopeptidase Clp ATP-binding chain C	NP_897031	SYNW0938	1.5831	4.6483	0.82217	1.6987	0.92768	0	0.93407	0.91219	0	0	0.97362	2.7648	0.96383	0	4.3655	0.88529
TPR domain protein	NP_897079	SYNW0986	0	0	0	0	3.7107	1.8979	3.7363	0.91219	3.6378	2.027	0	0.92159	0	2.9709	0.8731	1.7706
hypothetical protein	NP_896394	SYNW0299	1.5831	2.3241	2.4665	1.6987	0.92768	0.94895	1.8681	3.6487	2.4252	2.027	0.97362	0.92159	2.8915	0.99029	2.6193	4.4264
hypothetical protein	NP_897916	SYNW1825	1.5831	0	0.82217	0.84934	0.92768	1.8979	3.7363	3.6487	3.6378	4.0541	3.8945	0.92159	1.9277	0.99029	1.7462	2.6559
putative ferredoxin-thioredoxin reductase, variable chain	NP_896616	SYNW0521	0	4.6483	1.6443	1.6987	2.783	2.8468	2.8022	2.7366	2.4252	3.0405	1.9472	1.8432	1.9277	0.99029	2.6193	2.6559
single-strand DNA-binding protein	NP_896216	SYNW0121	0	0	2.4665	2.548	1.8554	0.94895	0.93407	0	3.6378	4.0541	0.97362	0.92159	3.8553	3.9612	0.8731	1.7706
translation initiation factor IF-2	NP_896690	SYNW0597	1.5831	0	1.6443	2.548	0.92768	2.8468	2.8022	0	1.2126	0	1.9472	1.8432	0.96383	0.99029	2.6193	2.6559
hypothetical protein	NP_897448	SYNW1355	1.5831	0	0	3.3974	0	0	1.8681	0.91219	0	1.0135	0.97362	0.92159	0	0	2.6193	2.6559
50S ribosomal protein L20	NP_896152	SYNW0057	1.5831	0	3.2887	1.6987	1.8554	1.8979	1.8681	2.7366	1.2126	3.0405	1.9472	2.7648	0.96383	1.9806	0.8731	1.7706
two-component response regulator	NP_898325	SYNW2236	4.7493	0	1.6443	4.2467	2.783	0.94895	1.8681	0.91219	1.2126	0	0.97362	0.92159	0.96383	0.99029	2.6193	1.7706
ATP synthase subunit B	NP_896587	SYNW0492	3.1662	4.6483	0.82217	2.548	0.92768	0.94895	0.93407	1.8244	1.2126	2.027	2.9208	3.6864	1.9277	1.9806	1.7462	0.88529
putative modulator of DNA gyrase; TldD	NP_897290	SYNW1197	3.1662	2.3241	0.82217	0.84934	4.6384	1.8979	3.7363	3.6487	0	1.0135	0.97362	0.92159	0	0	1.7462	0.88529
probable GTP-binding protein	NP_896797	SYNW0704	3.1662	0	3.2887	2.548	0.92768	0	1.8681	0.91219	3.6378	1.0135	0.97362	1.8432	1.9277	1.9806	0	3.5411
Heme oxygenase	NP_896266	SYNW0171	3.1662	0	2.4665	2.548	0.92768	0.94895	2.8022	3.6487	2.4252	2.027	1.9472	0.92159	0	0	1.7462	3.5411
possible glycosyltransferase	NP_896573	SYNW0478	0	2.3241	1.6443	0	0.92768	1.8979	0.93407	3.6487	3.6378	2.027	0	2.7648	0.96383	0	3.4924	0.88529
hypothetical protein	NP_897004	SYNW0911	3.1662	4.6483	0.82217	0.84934	1.8554	1.8979	1.8681	2.7366	2.4252	2.027	3.8945	2.7648	1.9277	1.9806	1.7462	1.7706
hypothetical protein	NP_896714	SYNW0621	1.5831	4.6483	2.4665	4.2467	1.8554	0.94895	1.8681	1.8244	2.4252	2.027	2.9208	1.8432	1.9277	0.99029	0.8731	0.88529
cytochrome b6	NP_898058	SYNW1967	1.5831	4.6483	1.6443	0.84934	1.8554	1.8979	1.8681	1.8244	1.2126	1.0135	3.8945	3.6864	0.96383	1.9806	2.6193	1.7706
Ferredoxin thioredoxin reductase, catalytic beta chain	NP_896413	SYNW0318	0	2.3241	2.4665	0.84934	1.8554	0.94895	1.8681	1.8244	1.2126	4.0541	1.9472	0.92159	1.9277	0.99029	1.7462	1.7706
peptide chain release factor 1	NP_898187	SYNW2096	0	0	0.82217	1.6987	0	0.94895	0.93407	2.7366	1.2126	1.0135	0.97362	0.92159	1.9277	1.9806	0.8731	0.88529
carbamoyl phosphate synthetase, large subunit	NP_896923	SYNW0830	1.5831	2.3241	0.82217	0	0.92768	0	0.93407	1.8244	0	1.0135	1.9472	0.92159	1.9277	0	0	0
50S ribosomal protein L10	NP_898430	SYNW2341	3.1662	2.3241	3.2887	3.3974	0.92768	0.94895	1.8681	2.7366	2.4252	1.0135	0	1.8432	1.9277	1.9806	1.7462	1.7706
sulfolipid (UDP-sulfoquinovose) biosynthesis protein	NP_896147	SYNW0052	1.5831	0	4.1108	1.6987	0.92768	0.94895	0	0.91219	1.2126	0	2.9208	1.8432	0.96383	0	4.3655	3.5411
hypothetical protein	NP_896257	SYNW0162	1.5831	2.3241	0	1.6987	0	0.94895	4.6704	0.91219	3.6378	3.0405	2.9208	0	0.96383	0.99029	1.7462	0
Malonyl coenzyme A-acyl carrier protein transacylase	NP_898338	SYNW2249	3.1662	0	1.6443	0.84934	0.92768	1.8979	0.93407	1.8244	3.6378	1.0135	1.9472	1.8432	1.9277	0.99029	0.8731	1.7706
Argininosuccinate synthase	NP_898602	SYNW2513	3.1662	0	0.82217	0	1.8554	1.8979	0.93407	1.8244	0	0	1.9472	0.92159	0.96383	1.9806	2.6193	1.7706
FtsH ATP-dependent protease homolog	NP_897393	SYNW1300	1.5831	0	0.82217	0.84934	0.92768	1.8979	1.8681	1.8244	0	0	0.97362	0	0	0	0	0
putative RND family outer membrane efflux protein	NP_898278	SYNW2187	0	0	4.1108	3.3974	1.8554	2.8468	1.8681	0.91219	1.2126	1.0135	2.9208	4.608	1.9277	1.9806	0	0.88529
Adenylate kinase	NP_898177	SYNW2086	1.5831	0	0	0.84934	0.92768	1.8979	2.8022	0.91219	1.2126	2.027	0.97362	2.7648	0.96383	1.9806	2.6193	1.7706
Possible glucose 6-phosphate dehydrogenase effector OpcA	NP_896842	SYNW0749	3.1662	2.3241	3.2887	0.84934	1.8554	1.8979	0.93407	0	1.2126	1.0135	0.97362	1.8432	2.8915	0.99029	3.4924	0.88529
peptide chain release factor 2	NP_898400	SYNW2311	1.5831	0	3.2887	0.84934	0.92768	0.94895	1.8681	1.8244	2.4252	1.0135	1.9472	1.8432	0	0.99029	1.7462	1.7706
50S ribosomal protein L22	NP_898163	SYNW2072	0	0	2.4665	2.548	1.8554	0.94895	1.8681	0.91219	1.2126	1.0135	2.9208	1.8432	0.96383	0.99029	2.6193	0.88529
acetyl-coenzyme A synthetase	NP_897106	SYNW1013	1.5831	0	0.82217	1.6987	1.8554	0	1.8681	1.8244	2.4252	0	3.8945	0.92159	0	0	1.7462	0.88529
Carotenoid isomerase	NP_896994	SYNW0901	0	0	1.6443	0	3.7107	1.8979	0	0	1.2126	1.0135	0.97362	0.92159	0.96383	1.9806	1.7462	0.88529
putative translation initiation inhibitor	NP_897638	SYNW1545	0	0	3.2887	1.6987	1.8554	2.8468	2.8022	1.8244	2.4252	2.027	0.97362	1.8432	1.9277	0	1.7462	1.7706
endopeptidase Clp ATP-binding chain B	NP_897596	SYNW1503	1.5831	4.6483	0.82217	0	0.92768	0	1.8681	0	0	0	0	0	0	0	0.8731	0
hypothetical protein	NP_896673	SYNW0578	0	2.3241	1.6443	1.6987	0.92768	1.8979	1.8681	0.91219	1.2126	3.0405	1.9472	0.92159	1.9277	1.9806	1.7462	1.7706
DNA-directed RNA polymerase omega subunit	NP_896620	SYNW0525	1.5831	0	1.6443	3.3974	1.8554	1.8979	1.8681	1.8244	2.4252	3.0405	0.97362	1.8432	0.96383	0.99029	1.7462	0.88529
ABC transporter, ATP-binding component	NP_896415	SYNW0320	1.5831	0	1.6443	4.2467	0.92768	1.8979	0.93407	1.8244	1.2126	2.027	0.97362	1.8432	0.96383	1.9806	1.7462	2.6559
putative ribose 5-phosphate isomerase A	NP_896702	SYNW0609	1.5831	0	0.82217	1.6987	1.8554	0.94895	1.8681	1.8244	1.2126	3.0405	1.9472	0.92159	2.8915	1.9806	1.7462	0.88529
Pyruvate dehydrogenase E1 alpha subunit	NP_897713	SYNW1620	4.7493	0	2.4665	0.84934	1.8554	0.94895	0	0.91219	1.2126	2.027	0	0	0.96383	0.99029	1.7462	0.88529
hypothetical protein	NP_896225	SYNW0130	3.1662	0	0	0	1.8554	0.94895	2.8022	2.7366	1.2126	2.027	1.9472	2.7648	3.8553	2.9709	1.7462	0.88529
dTDP-4-dehydrorhamnose 3,5-epimerase	NP_896741	SYNW0648	0	0	0	2.548	0.92768	2.8468	0.93407	2.7366	3.6378	2.027	1.9472	1.8432	1.9277	1.9806	1.7462	0.88529
hypothetical protein	NP_897342	SYNW1249	0	2.3241	1.6443	2.548	2.783	0.94895	0	0	1.2126	1.0135	1.9472	0	1.9277	1.9806	1.7462	0
hypothetical protein	NP_898084	SYNW1993	1.5831	0	0	0	3.7107	4.7447	0.93407	0.91219	3.6378	3.0405	0.97362	2.7648	2.8915	3.9612	0	0.88529
50S ribosomal protein L28	NP_897372	SYNW1279	0	0	0.82217	0.84934	1.8554	0.94895	1.8681	2.7366	1.2126	0	0	1.8432	0	0	0.8731	4.4264
hypothetical protein	NP_897292	SYNW1199	0	2.3241	2.4665	4.2467	0.92768	0	1.8681	0	0	1.0135	2.9208	1.8432	2.8915	1.9806	0	0
hypothetical protein	NP_896815	SYNW0722	0	0	0.82217	1.6987	0.92768	0	0	0	1.2126	1.0135	0	1.8432	0	0.99029	0.8731	0.88529
hypothetical protein	NP_897717	SYNW1624	1.5831	4.6483	1.6443	0.84934	1.8554	0.94895	1.8681	1.8244	2.4252	1.0135	2.9208	0.92159	1.9277	1.9806	0.8731	1.7706
3-oxoacyl-(acyl carrier protein) synthase	NP_898337	SYNW2248	1.5831	2.3241	1.6443	2.548	1.8554	3.7958	1.8681	2.7366	2.4252	1.0135	0.97362	0.92159	0	0.99029	2.6193	0.88529
50S ribosomal protein L21	NP_896642	SYNW0547	3.1662	2.3241	4.1108	2.548	0	0.94895	0.93407	2.7366	0	2.027	1.9472	1.8432	0.96383	0.99029	1.7462	1.7706
hypothetical protein	NP_898089	SYNW1998	0	2.3241	2.4665	0.84934	0.92768	0.94895	2.8022	0.91219	1.2126	1.0135	0.97362	0.92159	0	1.9806	2.6193	0
acetolactate synthase III small subunit	NP_896773	SYNW0680	0	0	0.82217	2.548	1.8554	1.8979	0.93407	1.8244	1.2126	1.0135	0	0.92159	0	0.99029	0.8731	0.88529
putative oligopeptidase A	NP_897576	SYNW1483	1.5831	2.3241	0	0	2.783	3.7958	0	0	1.2126	1.0135	0	0.92159	0	0	0.8731	0.88529
hypothetical protein	NP_897470	SYNW1377	0	0	0	0	0.92768	1.8979	1.8681	1.8244	1.2126	1.0135	0.97362	1.8432	2.8915	2.9709	0.8731	0.88529
hypothetical protein	NP_896869	SYNW0776	1.5831	0	0.82217	0	1.8554	1.8979	2.8022	1.8244	2.4252	1.0135	2.9208	1.8432	1.9277	0.99029	1.7462	0.88529
circadian clock protein KaiB	NP_896644	SYNW0549	1.5831	0	0	0	0.92768	0.94895	1.8681	0	2.4252	1.0135	1.9472	0.92159	0.96383	0.99029	0.8731	2.6559
succinate dehydrogenase	NP_896684	SYNW0591	0	4.6483	0	0	0	0.94895	0.93407	0	0	1.0135	1.9472	0	1.9277	1.9806	0	0
glutamyl-tRNA (Gln) amidotransferase subunit A	NP_897124	SYNW1031	0	4.6483	0.82217	0.84934	2.783	1.8979	3.7363	2.7366	1.2126	2.027	0	1.8432	0	0	0	0.88529
phosphoribosylformylglycinamidine synthase subunit II	NP_896101	SYNW0003	3.1662	0	0	0	1.8554	0	0.93407	2.7366	0	1.0135	0.97362	1.8432	0	0	0	0
putative bifuntional enzyme: tRNA methyltransferase; 2-C-methyl-D-erythritol 2,4-cyclodiphosphate synthase	NP_897703	SYNW1610	4.7493	6.9724	0	0.84934	0.92768	1.8979	0.93407	0.91219	2.4252	2.027	1.9472	1.8432	0.96383	0.99029	0.8731	0.88529
Cytochrome b6/f complex subunit (Rieske iron-sulfur protein)	NP_897932	SYNW1841	1.5831	2.3241	1.6443	1.6987	0.92768	0.94895	0	0	1.2126	1.0135	3.8945	3.6864	1.9277	0.99029	1.7462	1.7706
hypothetical protein	NP_896104	SYNW0006	1.5831	6.9724	0.82217	0.84934	0.92768	0	1.8681	0	1.2126	0	1.9472	2.7648	0.96383	0.99029	0	0.88529
hypothetical protein	NP_897955	SYNW1864	1.5831	0	1.6443	2.548	0.92768	1.8979	0	1.8244	0	1.0135	1.9472	0	1.9277	0.99029	1.7462	1.7706
possible effux transporter	NP_896505	SYNW0410	1.5831	4.6483	0	0.84934	1.8554	3.7958	0.93407	0.91219	1.2126	1.0135	0.97362	0.92159	0.96383	0.99029	0.8731	0.88529
possible reductase	NP_898460	SYNW2371	3.1662	0	0.82217	0.84934	0.92768	0.94895	1.8681	0.91219	1.2126	2.027	0.97362	0.92159	0.96383	0.99029	1.7462	0.88529
30S ribosomal protein S9	NP_898185	SYNW2094	1.5831	2.3241	3.2887	0.84934	1.8554	1.8979	1.8681	0.91219	1.2126	1.0135	1.9472	1.8432	1.9277	0.99029	0	0.88529
DnaJ protein	NP_896119	SYNW0024	4.7493	0	2.4665	0.84934	1.8554	0.94895	2.8022	1.8244	1.2126	1.0135	0.97362	0.92159	0.96383	0	0.8731	0.88529
hypothetical protein	NP_897250	SYNW1157	1.5831	0	1.6443	0.84934	2.783	0.94895	0.93407	1.8244	1.2126	0	1.9472	2.7648	0.96383	0.99029	1.7462	2.6559
ABC transporter, ATP binding component	NP_898266	SYNW2175	1.5831	0	0.82217	0.84934	0.92768	0.94895	0.93407	0.91219	0	0	1.9472	1.8432	1.9277	1.9806	0	0
hypothetical protein	NP_898070	SYNW1979	1.5831	0	2.4665	1.6987	1.8554	0	1.8681	0.91219	0	1.0135	0.97362	0.92159	0.96383	0.99029	1.7462	2.6559
Glutathione peroxidase	NP_896194	SYNW0099	1.5831	2.3241	1.6443	0.84934	0.92768	0.94895	0.93407	0	4.8504	3.0405	1.9472	1.8432	0	0	0.8731	0.88529
possible LysM domain	NP_898048	SYNW1957	4.7493	0	0.82217	2.548	1.8554	0.94895	0	0	0	1.0135	0.97362	2.7648	1.9277	0.99029	0.8731	1.7706
phytochrome-regulated gene homologue	NP_897291	SYNW1198	3.1662	2.3241	1.6443	2.548	0	0	1.8681	1.8244	1.2126	0	0.97362	0.92159	0	1.9806	1.7462	0.88529
hypothetical protein	NP_897707	SYNW1614	1.5831	2.3241	0.82217	0	0	0.94895	0	1.8244	2.4252	2.027	0	1.8432	0	0	1.7462	1.7706
glucosyl-glycerol-phosphate synthase	NP_897374	SYNW1281	0	0	3.2887	2.548	0.92768	0.94895	0.93407	0	1.2126	1.0135	0.97362	3.6864	0.96383	0	2.6193	0.88529
putative DNA mismatch repair protein MutS family	NP_898022	SYNW1931	0	0	0	2.548	0.92768	0.94895	0	0.91219	1.2126	0	0.97362	0.92159	0.96383	0	0	0
possible photosystem II Psb27 protein	NP_897863	SYNW1772	0	0	1.6443	1.6987	0.92768	0.94895	0.93407	1.8244	0	2.027	2.9208	1.8432	1.9277	0	0	0.88529
glyceraldehyde-3-phosphate dehydrogenase	NP_896892	SYNW0799	0	0	0	1.6987	2.783	1.8979	0	0	2.4252	2.027	0.97362	0.92159	3.8553	1.9806	1.7462	0
conserved hypothetical protein in cyanobacteria	NP_898322	SYNW2233	4.7493	2.3241	0.82217	0	1.8554	0.94895	1.8681	1.8244	0	2.027	0.97362	2.7648	1.9277	1.9806	0.8731	0.88529
geranylgeranyl hydrogenase	NP_897190	SYNW1097	1.5831	0	1.6443	0.84934	1.8554	0	0	0.91219	0	0	1.9472	0.92159	0.96383	0.99029	0.8731	2.6559
Ferredoxin-sulfite reductase	NP_897188	SYNW1095	3.1662	0	2.4665	0.84934	0.92768	0.94895	0	1.8244	2.4252	1.0135	0.97362	0.92159	0	0.99029	0.8731	0
putative nitrogen regulation protein NifR3 family homolog	NP_896748	SYNW0655	0	2.3241	0	0.84934	0	0.94895	0	0.91219	1.2126	0	1.9472	1.8432	0.96383	0.99029	1.7462	0.88529
putative aminopeptidase P	NP_896601	SYNW0506	0	0	1.6443	3.3974	2.783	0	2.8022	0.91219	1.2126	1.0135	1.9472	1.8432	1.9277	1.9806	0	0.88529
hypothetical protein	NP_896402	SYNW0307	0	0	2.4665	2.548	0	0.94895	1.8681	0.91219	1.2126	0	1.9472	3.6864	0.96383	0	3.4924	0
hypothetical protein	NP_898421	SYNW2332	1.5831	0	1.6443	1.6987	0	0	0	2.7366	1.2126	1.0135	0.97362	0	0	0.99029	1.7462	0
putative penicillin binding protein	NP_897769	SYNW1678	0	0	0	0.84934	0	0	0.93407	0	0	0	0.97362	1.8432	0	0.99029	0.8731	0
homoserine dehydrogenase	NP_896804	SYNW0711	0	0	0.82217	1.6987	0.92768	0	0.93407	0.91219	1.2126	0	3.8945	1.8432	0.96383	1.9806	1.7462	0.88529
phosphoenolpyruvate carboxylase	NP_898138	SYNW2047	1.5831	6.9724	0	0.84934	0.92768	0.94895	0	0	0	1.0135	0.97362	0.92159	0	0.99029	0.8731	0.88529
linker polypeptide, allophycocyanin-associated	NP_896578	SYNW0483	1.5831	2.3241	1.6443	0	0.92768	0	1.8681	0.91219	0	1.0135	2.9208	2.7648	0.96383	0	0.8731	2.6559
Putative 6-phosphogluconolactonase, Pgl, DevB	NP_897213	SYNW1120	0	0	0	0	1.8554	1.8979	1.8681	0.91219	1.2126	1.0135	0.97362	0.92159	0.96383	0.99029	0	1.7706
hypothetical protein	NP_896887	SYNW0794	0	0	0.82217	1.6987	1.8554	1.8979	0.93407	1.8244	0	2.027	0.97362	0.92159	0.96383	1.9806	1.7462	1.7706
probable ATP-dependent RNA helicase DeaD	NP_897013	SYNW0920	0	0	0	0.84934	2.783	0.94895	0.93407	0	0	0	0	0	1.9277	0	0	0
hypothetical protein	NP_898097	SYNW2006	1.5831	4.6483	1.6443	2.548	0.92768	0.94895	0.93407	0.91219	1.2126	2.027	0.97362	0.92159	0.96383	0.99029	0.8731	0.88529
putative dTDP-4-dehydrorhamnose reductase	NP_896740	SYNW0647	0	2.3241	0.82217	2.548	0	0.94895	1.8681	1.8244	2.4252	1.0135	0.97362	1.8432	0	1.9806	1.7462	0.88529
hypothetical protein	NP_897782	SYNW1691	1.5831	0	0.82217	1.6987	0.92768	0.94895	0.93407	0.91219	0	0	1.9472	1.8432	1.9277	2.9709	1.7462	1.7706
putative nicotinamide nucleotide transhydrogenase, subunit alpha 1 (A1)	NP_896785	SYNW0692	0	0	1.6443	1.6987	0	1.8979	0.93407	1.8244	2.4252	1.0135	0.97362	0	0	0.99029	1.7462	1.7706
translation initiation factor IF-1	NP_896779	SYNW0686	0	0	0.82217	0.84934	0	1.8979	0.93407	1.8244	0	3.0405	0.97362	0.92159	0	0	2.6193	1.7706
hypothetical protein	NP_897581	SYNW1488	3.1662	0	0.82217	0	0	0	0	0	0	0	1.9472	0	0.96383	0	0.8731	0
putative preprotein translocase, SecE subunit	NP_898434	SYNW2345	1.5831	2.3241	0	0	0	1.8979	0	0	1.2126	1.0135	0.97362	1.8432	0.96383	0	0	0
NADH dehydrogenase delta subunit	NP_898388	SYNW2299	1.5831	2.3241	0.82217	0	0	0.94895	0	0.91219	0	1.0135	0.97362	1.8432	0.96383	0.99029	2.6193	0.88529
hypothetical protein	NP_897812	SYNW1721	0	2.3241	1.6443	1.6987	0	0	0.93407	0.91219	1.2126	1.0135	0	1.8432	0.96383	0.99029	1.7462	2.6559
hypothetical protein	NP_898387	SYNW2298	1.5831	0	0.82217	1.6987	0	0.94895	2.8022	0.91219	0	2.027	0.97362	0	1.9277	0	0.8731	0
Putative nucleotide sugar epimerase	NP_896295	SYNW0200	3.1662	2.3241	0	0	1.8554	0.94895	1.8681	0	1.2126	1.0135	0	0.92159	0.96383	0.99029	1.7462	1.7706
ABC transporter, nitrate-like substrate binding protein	NP_897508	SYNW1415	0	0	1.6443	1.6987	0	0.94895	0.93407	1.8244	1.2126	1.0135	0	1.8432	1.9277	0.99029	0	1.7706
Putative phosphonate ABC transporter	NP_897262	SYNW1169	1.5831	0	1.6443	0	0.92768	0	0.93407	0.91219	0	0	0.97362	0	0	0	0	0.88529
hypothetical protein	NP_897425	SYNW1332	1.5831	0	0.82217	0	0	0	1.8681	0.91219	1.2126	1.0135	0.97362	0	0.96383	0	0.8731	1.7706
probable aminopeptidase N	NP_896849	SYNW0756	4.7493	0	0	0.84934	0	0.94895	1.8681	0	0	1.0135	0	0.92159	0	0.99029	2.6193	0.88529
cell division protein FtsH2	NP_896400	SYNW0305	0	4.6483	0	2.548	0	0	0	0	0	0	2.9208	1.8432	0	0	0.8731	0
hypothetical protein	NP_896451	SYNW0356	4.7493	4.6483	0.82217	0	0.92768	0	0	0	1.2126	0	0.97362	1.8432	0	0	0	0.88529
similar to plant photosystem II stability/assembly factor	NP_896300	SYNW0205	1.5831	6.9724	0	0.84934	0.92768	0.94895	0.93407	0	0	0	2.9208	0	1.9277	0.99029	2.6193	1.7706
ABC transporter, substrate binding protein component, possibly phosphate	NP_897379	SYNW1286	1.5831	2.3241	0.82217	1.6987	0	2.8468	0	0.91219	1.2126	0	0	0	0.96383	0.99029	0	0
hypothetical protein	NP_898137	SYNW2046	4.7493	4.6483	0	0	0.92768	0	0.93407	0.91219	0	1.0135	0	0.92159	0	0	0.8731	0
apocytochrome f precursor	NP_897933	SYNW1842	1.5831	0	0	1.6987	2.783	0	0.93407	0.91219	1.2126	0	1.9472	0	0	0	3.4924	2.6559
hypothetical protein	NP_897820	SYNW1729	3.1662	0	1.6443	2.548	0	1.8979	0.93407	0.91219	1.2126	0	0.97362	0.92159	0	0.99029	0	0
probable methylthioadenosine phosphorylase	NP_897358	SYNW1265	0	0	0.82217	2.548	0.92768	1.8979	2.8022	1.8244	0	3.0405	0	0	0	1.9806	0	0
DNA polymerase III subunit alpha	NP_897125	SYNW1032	0	2.3241	0	0	0	0.94895	0	0	2.4252	0	0	0	0	0	0.8731	0.88529
hypothetical protein	NP_896461	SYNW0366	1.5831	0	0	0.84934	0	0.94895	0.93407	0	0	0	1.9472	0	0	0	0	0
hypothetical protein	NP_896388	SYNW0293	3.1662	2.3241	0	0.84934	0.92768	0.94895	0.93407	0.91219	0	1.0135	0.97362	2.7648	1.9277	0.99029	0.8731	0
NifU-like protein	NP_897778	SYNW1687	0	2.3241	0.82217	1.6987	0	0.94895	0.93407	1.8244	0	1.0135	0.97362	0	1.9277	1.9806	0.8731	1.7706
putative septum site-determining protein MinD	NP_898062	SYNW1971	3.1662	0	0.82217	1.6987	0.92768	0.94895	0	0.91219	0	0	0.97362	0	0.96383	0.99029	0.8731	2.6559
hypothetical protein	NP_897050	SYNW0957	1.5831	0	0.82217	0.84934	0.92768	0	0.93407	0	0	0	0.97362	0.92159	0	0	2.6193	1.7706
hypothetical protein	NP_897977	SYNW1886	1.5831	2.3241	3.2887	1.6987	0	0.94895	0	0	1.2126	0	0.97362	0.92159	0	0	1.7462	0.88529
circadian clock protein KaiC	NP_896645	SYNW0550	0	0	0	0.84934	0.92768	0	0	0	0	1.0135	0.97362	0.92159	0	0.99029	2.6193	1.7706
putative multidrug efflux ABC transporter	NP_896288	SYNW0193	1.5831	2.3241	1.6443	0.84934	0	0	0	0	2.4252	1.0135	0	0	0	0	0	0.88529
cobalamin biosynthetic protein CobN	NP_897333	SYNW1240	1.5831	0	0	0	0	1.8979	0.93407	0	0	2.027	0	0	0	0	0	0
cell division protein FtsH4	NP_897304	SYNW1211	0	0	0.82217	0	0	0	0	0	0	0	0.97362	0.92159	0	0	1.7462	1.7706
Inositol monophosphatase family protein	NP_897368	SYNW1275	0	2.3241	0.82217	0.84934	0.92768	0.94895	1.8681	2.7366	2.4252	1.0135	1.9472	0.92159	0.96383	0.99029	0	0
putative bacterioferritin comigratory (BCP) protein	NP_898253	SYNW2162	0	0	0.82217	1.6987	0.92768	0	0	0.91219	1.2126	0	0.97362	0.92159	0.96383	0	1.7462	1.7706
hypothetical protein	NP_898126	SYNW2035	1.5831	2.3241	0	0	0	0.94895	1.8681	1.8244	2.4252	1.0135	0	0.92159	0	0.99029	0	0.88529
hypothetical protein	NP_897699	SYNW1606	0	2.3241	0	0	0.92768	0.94895	0.93407	0.91219	0	0	0.97362	1.8432	1.9277	0	0.8731	0
polyphosphate kinase	NP_898584	SYNW2495	1.5831	2.3241	2.4665	1.6987	0	0	0	0	2.4252	0	1.9472	0.92159	1.9277	0.99029	0	0
probable O-succinylbenzoic acid--CoA ligase (OSB-CoA synthetase)	NP_898394	SYNW2305	1.5831	0	1.6443	1.6987	0	0.94895	1.8681	0	0	0	0	0	0	1.9806	0.8731	0.88529
hypothetical protein	NP_897951	SYNW1860	1.5831	0	0	0	0	1.8979	0	0	3.6378	0	0	0	0	0	0.8731	0.88529
alternative thymidylate synthase	NP_896374	SYNW0279	1.5831	2.3241	1.6443	1.6987	0	0.94895	0.93407	0.91219	3.6378	1.0135	0	0.92159	1.9277	1.9806	0	0
hypothetical protein	NP_896428	SYNW0333	1.5831	0	1.6443	1.6987	0	0.94895	0.93407	0	1.2126	1.0135	0.97362	0.92159	1.9277	0.99029	1.7462	0
cysteinyl-tRNA synthetase	NP_896794	SYNW0701	1.5831	4.6483	0.82217	0.84934	0	0.94895	1.8681	0	0	0	0	0.92159	0.96383	0.99029	0	0
fatty acid/phospholipid synthesis protein	NP_898336	SYNW2247	3.1662	0	0.82217	0.84934	0	0.94895	0	0	0	0	0	1.8432	0.96383	0	0	1.7706
putative glycerol-3-phosphate dehydrogenase	NP_898045	SYNW1954	4.7493	2.3241	0	0.84934	0.92768	0	0.93407	0	0	0	0	0	0	0	0.8731	0.88529
hypothetical protein	NP_898501	SYNW2412	0	0	0	0.84934	0	1.8979	0	0	0	0	0.97362	0	0.96383	0	0	0
hypothetical protein	NP_896949	SYNW0856	0	0	1.6443	0.84934	0	0	0	0	1.2126	0	0.97362	0.92159	0	0	0	0
glutamyl-tRNA (Gln) amidotransferase subunit C	NP_896387	SYNW0292	0	0	1.6443	0	0	1.8979	0	0.91219	4.8504	0	0.97362	0	0.96383	1.9806	0.8731	1.7706
hypothetical protein	NP_897389	SYNW1296	0	0	0	0	0.92768	1.8979	0.93407	0.91219	2.4252	3.0405	0	1.8432	0	0.99029	0	0
putative phosphorylase kinase	NP_896336	SYNW0241	0	2.3241	0	0.84934	0	0	0.93407	0.91219	0	0	0	0	0	1.9806	2.6193	0
3-oxoacyl-[acyl-carrier-protein] synthase II	NP_896237	SYNW0142	0	0	2.4665	2.548	0	0	1.8681	0	1.2126	0	0	0	0.96383	1.9806	1.7462	0
lysyl-tRNA synthetase	NP_896222	SYNW0127	0	0	0	0	2.783	0.94895	0	1.8244	0	0	0	1.8432	0	0	2.6193	0.88529
alanyl-tRNA synthetase	NP_898449	SYNW2360	1.5831	2.3241	2.4665	0	0	0	0	0	1.2126	0	0	1.8432	0	0	0	0
Protoporphyrin IX Magnesium chelatase subunit ChlD	NP_896308	SYNW0213	1.5831	6.9724	0.82217	0	1.8554	0	0	0	0	0	0	0	0.96383	0	0	0
putative peptidoglycan synthetase (pbp transpeptidase domain)	NP_897851	SYNW1760	0	4.6483	0	0	0	0.94895	0	0.91219	0	0	0	0	0.96383	1.9806	0	0
transcription antitermination protein NusB	NP_896108	SYNW0010	1.5831	0	0.82217	0.84934	1.8554	0	0.93407	0.91219	0	1.0135	1.9472	1.8432	0.96383	0.99029	0.8731	0.88529
Survival protein SurE	NP_897694	SYNW1601	0	2.3241	0.82217	1.6987	0.92768	1.8979	0.93407	0.91219	1.2126	3.0405	0	0.92159	0.96383	0	0	0
hypothetical protein	NP_898243	SYNW2152	3.1662	2.3241	1.6443	1.6987	0.92768	0	0	0	0	0	0.97362	0.92159	0.96383	0.99029	0	0
Chorismate mutase	NP_897976	SYNW1885	1.5831	0	0	0	0.92768	0	1.8681	0.91219	0	1.0135	0.97362	1.8432	0	0.99029	0.8731	0
Zinc metallopeptidase M20/M25/M40 family	NP_896232	SYNW0137	3.1662	2.3241	2.4665	0.84934	0.92768	0	0	0.91219	0	0	0	0.92159	0	0.99029	0.8731	0
methionine aminopeptidase	NP_897913	SYNW1822	1.5831	0	1.6443	0.84934	0	0	0.93407	0	1.2126	2.027	0.97362	0.92159	0.96383	0	0.8731	0
hypothetical protein	NP_896858	SYNW0765	0	0	1.6443	1.6987	1.8554	0	0.93407	0	2.4252	0	0	1.8432	0.96383	1.9806	0.8731	0
hypothetical protein	NP_898318	SYNW2229	4.7493	0	0	0	0.92768	0	0.93407	0.91219	0	0	0	0.92159	0.96383	0.99029	0	0
putative exopolyphosphatase	NP_897937	SYNW1846	1.5831	0	0	0	1.8554	0.94895	1.8681	0	0	0	0	0	0	0	0	0
acetylornithine aminotransferase	NP_897727	SYNW1634	1.5831	0	0.82217	0.84934	0	0	0	0	0	0	2.9208	0	0	0	0.8731	0.88529
hypothetical protein	NP_897669	SYNW1576	1.5831	2.3241	1.6443	0	0	0	0	0.91219	0	0	0	1.8432	0	0	0	0.88529
30S ribosomal protein S20	NP_896704	SYNW0611	0	0	0	0.84934	0	0.94895	0.93407	1.8244	0	0	0.97362	0	0	0	1.7462	0.88529
hypothetical protein	NP_896186	SYNW0091	0	2.3241	0	0.84934	0	0	0	0	0	2.027	0	0	0	0.99029	0.8731	1.7706
thiamine biosynthesis protein ThiC	NP_896235	SYNW0140	1.5831	0	0	0	0	0	0	0	1.2126	0	1.9472	0.92159	0.96383	0	0.8731	0
ATP-dependent Clp protease proteolytic subunit	NP_897742	SYNW1649	0	0	0.82217	0.84934	0	0	1.8681	2.7366	0	0	0.97362	0.92159	0	0	0.8731	1.7706
putative neutral invertase-like protein	NP_898056	SYNW1965	0	2.3241	0	0.84934	0	0	0	1.8244	0	0	0.97362	0.92159	0.96383	0.99029	0	0
Possible nucleotide sugar epimerase	NP_896865	SYNW0772	0	0	3.2887	1.6987	0	0	0	0.91219	0	1.0135	0.97362	2.7648	0	0	1.7462	0.88529
probable exodeoxyribonuclease V, gamma subunit RecC	NP_897007	SYNW0914	0	0	0	0	0	0	0	0	1.2126	1.0135	0	1.8432	0.96383	0	0	0.88529
putative ATP-dependent helicase	NP_897415	SYNW1322	0	0	0	0.84934	0	0	0	0	0	0	0	0	1.9277	0	0	0.88529
hypothetical protein	NP_896234	SYNW0139	0	0	0	0.84934	0	0.94895	0.93407	1.8244	1.2126	1.0135	0.97362	2.7648	0	0	0.8731	1.7706
methionine--tRNA ligase	NP_897315	SYNW1222	1.5831	0	0	0.84934	0	0	0.93407	1.8244	0	0	0.97362	0.92159	0.96383	0	0.8731	1.7706
hypothetical protein	NP_897311	SYNW1218	0	2.3241	0	2.548	0	0	0	0	1.2126	0	1.9472	0.92159	0	0.99029	1.7462	0.88529
Global nitrogen regulatory protein, CRP family of transcriptional regulators	NP_896370	SYNW0275	3.1662	4.6483	0.82217	0	0	0	0	0.91219	0	0	0	0	0	0.99029	0	0
hypothetical protein	NP_896110	SYNW0012	0	0	0	0.84934	0	0	0	0	0	1.0135	0	0	0	0	1.7462	0
translation initiation factor IF-3	NP_896188	SYNW0093	0	0	2.4665	2.548	0	0	0.93407	0	1.2126	0	0	0.92159	0	0	0.8731	0.88529
hypothetical protein	NP_896360	SYNW0265	0	0	0	0	1.8554	0.94895	0.93407	0	0	0	0.97362	0	0	0	0	0
hypothetical protein	NP_896529	SYNW0434	3.1662	0	0	0	0.92768	0.94895	0	0.91219	0	0	0	0	0	0.99029	1.7462	0.88529
hypothetical protein	NP_898567	SYNW2478	0	0	0	0	1.8554	0	0.93407	0	0	1.0135	0	0	0.96383	0	0.8731	0
putative ATP-dependent DNA helicase	NP_898049	SYNW1958	0	0	0	0.84934	0	1.8979	0	0.91219	0	1.0135	0.97362	0	0	0	0.8731	0
putative glutamine dependent NAD(+) synthetase	NP_896597	SYNW0502	0	2.3241	0	0	0.92768	0	0	0.91219	2.4252	0	0	0	0	0	0	0
threonyl-tRNA synthetase	NP_897571	SYNW1478	4.7493	0	0	0	0.92768	0.94895	0	0	0	0	1.9472	0	0	0	0	0.88529
ATP phosphoribosyltransferase	NP_897635	SYNW1542	0	6.9724	0	0	0	0	0	0.91219	0	0	0	0	0.96383	0	0	0
hypothetical protein	NP_897060	SYNW0967	3.1662	0	0	0	0.92768	0	0	0	0	2.027	0.97362	0.92159	0	0	0	0
putative glucosylglycerolphosphate phosphatase	NP_896953	SYNW0860	1.5831	2.3241	1.6443	1.6987	0.92768	0	0	0.91219	0	0	0	0	0	0	0	0.88529
ABC transporter binding protein, glycine betaine/proline family	NP_898008	SYNW1917	0	2.3241	0.82217	1.6987	0	0	0.93407	0.91219	1.2126	0	0	0	0	0	0	0.88529
two-component response regulator	NP_896997	SYNW0904	0	0	1.6443	0.84934	0.92768	0	0	0	0	0	1.9472	0	0	0	0.8731	0.88529
putative glutathione S-transferase	NP_898296	SYNW2205	0	0	1.6443	0	0	0.94895	0	1.8244	0	1.0135	0	0.92159	0.96383	0	0	0
putative GTP cyclohydrolase I	NP_897825	SYNW1734	0	0	0	0.84934	2.783	0	0.93407	0	0	3.0405	0	1.8432	0	0.99029	0	0
phosphoribosylaminoimidazole carboxylase	NP_897401	SYNW1308	1.5831	0	0	0	0	0.94895	0	0	2.4252	0	0	0.92159	0.96383	0	0	0.88529
hypothetical protein	NP_896754	SYNW0661	0	0	0.82217	0	1.8554	0.94895	0.93407	0	1.2126	2.027	0	0.92159	0	0.99029	0.8731	0
uridylate kinase	NP_897843	SYNW1752	1.5831	0	0	0.84934	0	0	0.93407	0	0	0	0.97362	0	0	0.99029	0.8731	1.7706
Putative nucleotide sugar epimerase	NP_896540	SYNW0445	0	0	1.6443	0.84934	0.92768	0	0.93407	0.91219	0	0	0.97362	0	0	0	1.7462	1.7706
ATP-dependent Clp protease adaptor protein ClpS	NP_898239	SYNW2148	0	0	0	0	0.92768	0.94895	0	0.91219	0	0	0	1.8432	0	0	0	0
Type II alternative RNA polymerase sigma factor, sigma-70 family	NP_897714	SYNW1621	0	0	0	0	0.92768	0	0	0	0	0	0	0	0.96383	2.9709	0	0
hypothetical protein	NP_897589	SYNW1496	0	2.3241	0	0	0	0	0	1.8244	0	0	1.9472	0	0	0	0	0
putative P-type ATPase transporter for copper	NP_898328	SYNW2239	3.1662	0	0	0	0	0	0	0	1.2126	1.0135	0	0.92159	0.96383	0	0	0
dihydroorotate dehydrogenase	NP_898426	SYNW2337	0	0	1.6443	1.6987	0	0	0	0	0	1.0135	0	0	0	0	0	0
Glycosyl transferase WecB/TagA/CpsF family	NP_896337	SYNW0242	1.5831	0	2.4665	0	0	0	0.93407	0.91219	1.2126	0	0	0	0	0	0	0
putative acetate kinase	NP_896250	SYNW0155	0	4.6483	0	0	0	0	0	0	0	0	0	0	0.96383	0.99029	0	0
hypothetical protein	NP_898121	SYNW2030	0	0	0.82217	1.6987	0	0	0.93407	0	0	0	0	1.8432	0	0	0.8731	0.88529
putative cyanate ABC transporter	NP_898574	SYNW2485	0	4.6483	0.82217	0	1.8554	0	0	0	0	0	0	0	0.96383	0	0	0.88529
possible amidase enhancer	NP_896154	SYNW0059	3.1662	2.3241	0	0.84934	0	0	0	0	0	0	0	0	0	0	0.8731	0
AICARFT/IMPCHase bienzyme:Methylglyoxal synthase-like domain	NP_896344	SYNW0249	0	0	0	0	0	0	0	0.91219	0	0	0	0	0	0	0.8731	2.6559
Molecular chaperone DnaK, heat shock protein hsp70	NP_897362	SYNW1269	0	6.9724	0	0.84934	0	0	0.93407	0	1.2126	0	0	0	0	0	0	0
thiazole synthase	NP_896149	SYNW0054	0	0	2.4665	0.84934	0	0	0	0	0	1.0135	0.97362	0	0.96383	0	0	0
Putative sugar-phosphate nucleotidyl transferase	NP_898355	SYNW2266	0	0	2.4665	0.84934	0	0	0	0	0	0	0.97362	0	0.96383	0	0.8731	0
hypothetical protein	NP_896752	SYNW0659	0	0	0	0	0.92768	0	0	1.8244	0	0	0.97362	0	0	0	0	0
Phosphoglucomutase/phosphomannomutase family protein	NP_896377	SYNW0282	0	0	1.6443	0	0	0	0	0	0	0	0	0	0	0	0	0
hypothetical protein	NP_897835	SYNW1744	0	0	0.82217	0	0	0	0	0	3.6378	0	0	0	0.96383	0	0	0
quinolinate synthetase	NP_897409	SYNW1316	0	0	0	0	0	1.8979	0	0	0	0	0	0	0.96383	0	0	0

## Sheet: 1B All Peptides
Supplementary Dataset 1B: Unique peptides, treatments combined
SEQUEST Filters: delta CN 0.1; >30% ions; Xcorr vs CS 1.9, 2.4, 2.9, pep prob 1e-3
Synechococcus sp. WH8102
Annotation	NCBI	Cyanobase ID	MH+	Peptide	XC	DeltaCn
30S ribosomal protein S1	NP_898076	SYNW1985	1640.78	ALEPEPGDMLTDPQK	3.03	0.54
30S ribosomal protein S1	NP_898076	SYNW1985	2214.04	EFFIMSEENEDGQLALSVR	1.9	0.407
30S ribosomal protein S1	NP_898076	SYNW1985	1036.49	FLEVDEER	2.54	0.396
30S ribosomal protein S1	NP_898076	SYNW1985	1171.62	GFIPGSHISTR	2.29	0.435
30S ribosomal protein S1	NP_898076	SYNW1985	1786	KMNRLEVGEVVVGTVR	2.22	0.264
30S ribosomal protein S1	NP_898076	SYNW1985	1626.95	KPKEELVADFLPLK	3.09	0.438
30S ribosomal protein S1	NP_898076	SYNW1985	1256.72	LEVGEVVVGTVR	3.14	0.562
30S ribosomal protein S1	NP_898076	SYNW1985	1939.97	NLDDAGFTIDEFAALLSK	4.18	0.664
30S ribosomal protein S1	NP_898076	SYNW1985	1498.85	PKEELVADFLPLK	2.79	0.176
30S ribosomal protein S1	NP_898076	SYNW1985	2113.06	QLQKEDATIYSEVFATNR	2.71	0.293
30S ribosomal protein S1	NP_898076	SYNW1985	2120.96	QMLLEQAEEGEDPIGSMMI	2.12	0.424
30S ribosomal protein S1	NP_898076	SYNW1985	864.469	RIEYQR	2.52	0.259
30S ribosomal protein S1	NP_898076	SYNW1985	1576.82	TAAFMPLQEVSINR	3.58	0.552
30S ribosomal protein S1	NP_898076	SYNW1985	3069.6	TAAFMPLQEVSINRVEGLSDVLQPGEIR	3.1	0.501
30S ribosomal protein S1	NP_898076	SYNW1985	1511.81	VEGLSDVLQPGEIR	3.78	0.502
30S ribosomal protein S1	NP_898076	SYNW1985	1174.61	VMIIDLDAER	3.53	0.186
30S ribosomal protein S1	NP_898076	SYNW1985	2412.11	YKQMLLEQAEEGEDPIGSMMI	2.43	0.596
30S ribosomal protein S1 homolog B, putative Nbp1	NP_897831	SYNW1740	1176.57	GGVTCDLEGLR	2.52	0.453
30S ribosomal protein S1 homolog B, putative Nbp1	NP_897831	SYNW1740	1415.75	SEAGLGVITNLGER	3.9	0.607
30S ribosomal protein S1 homolog B, putative Nbp1	NP_897831	SYNW1740	1681.81	SQLQEGDNHQELVGK	4.38	0.595
30S ribosomal protein S1 homolog B, putative Nbp1	NP_897831	SYNW1740	1311.73	VQALITELDPGR	3.58	0.627
30S ribosomal protein S10	NP_898230	SYNW2139	1106.61	IIDIYSPSAK	3.16	0.446
30S ribosomal protein S10	NP_898230	SYNW2139	1879.02	IIDIYSPSAKTIDALMK	2.34	0.346
30S ribosomal protein S10	NP_898230	SYNW2139	2121.18	IIETADQTAATAIGPIPLPTK	2.13	0.295
30S ribosomal protein S10	NP_898230	SYNW2139	2277.28	IIETADQTAATAIGPIPLPTKR	2.94	0.375
30S ribosomal protein S10	NP_898230	SYNW2139	951.544	KIYCVLR	2.16	0.335
30S ribosomal protein S10	NP_898230	SYNW2139	1284.7	LDLPSGVDIEVK	2.08	0.236
30S ribosomal protein S10	NP_898230	SYNW2139	1397.79	LDLPSGVDIEVKL	1.66	0.326
30S ribosomal protein S10	NP_898230	SYNW2139	981.438	MLDLSCDK	2.48	0.544
30S ribosomal protein S10	NP_898230	SYNW2139	1262.71	RIIDIYSPSAK	2.4	0.345
30S ribosomal protein S11	NP_898180	SYNW2089	1396.85	ALQVAGLEITLIR	3.57	0.529
30S ribosomal protein S11	NP_898180	SYNW2089	1432.72	GTPFAAQTAAEAAAR	4.04	0.568
30S ribosomal protein S11	NP_898180	SYNW2089	1560.81	KGTPFAAQTAAEAAAR	4.93	0.609
30S ribosomal protein S13	NP_898179	SYNW2088	840.494	IAGVDIPR	2.14	0.262
30S ribosomal protein S13	NP_898179	SYNW2088	960.493	LQDIGCVR	2.6	0.331
30S ribosomal protein S13	NP_898179	SYNW2088	1059.57	MSLPVRGQR	1.7	0.306
30S ribosomal protein S13	NP_898179	SYNW2088	1436.67	NAADDFTLEGDLR	4.48	0.611
30S ribosomal protein S13	NP_898179	SYNW2088	1592.77	NAADDFTLEGDLRR	2.58	0.388
30S ribosomal protein S13	NP_898179	SYNW2088	1116.59	RLQDIGCVR	2.57	0.36
30S ribosomal protein S13	NP_898179	SYNW2088	1370.76	TILAQTGVSPDIR	3.92	0.57
30S ribosomal protein S13	NP_898179	SYNW2088	1653.88	VEVSLTYIYGVGPTR	4.1	0.582
30S ribosomal protein S13	NP_898179	SYNW2088	1259.65	VKDLEDGDLQK	3.68	0.611
30S ribosomal protein S14	NP_897987	SYNW1896	1679.75	AALMAAFNAADDPMDR	4.52	0.695
30S ribosomal protein S14	NP_897987	SYNW1896	2328.12	AALMAAFNAADDPMDRLEIHR	2.97	0.528
30S ribosomal protein S14	NP_897987	SYNW1896	1134.66	AHKGELPGVVK	2.77	0.703
30S ribosomal protein S14	NP_897987	SYNW1896	767.351	DFGLCR	1.75	0.599
30S ribosomal protein S15	NP_897127	SYNW1034	782.423	LLSYMR	1.62	0.193
30S ribosomal protein S15	NP_897127	SYNW1034	1754.86	LSSHLQNNIHDFSSR	5.29	0.688
30S ribosomal protein S15	NP_897127	SYNW1034	2951.43	QQLINTHQTHGTDTGSAEVQVAMLSER	4.54	0.521
30S ribosomal protein S15	NP_897127	SYNW1034	837.472	YTEIIAK	2.14	0.524
30S ribosomal protein S16	NP_897710	SYNW1617	1315.65	AAAEAEAAAAAEAAK	4.09	0.352
30S ribosomal protein S16	NP_897710	SYNW1617	2690.15	AAAEAEAAAAAEAAKAEDAPDGETESSEG	5.2	0.66
30S ribosomal protein S16	NP_897710	SYNW1617	1661.84	DGRPLQELGFYNPR	3.71	0.604
30S ribosomal protein S16	NP_897710	SYNW1617	1240.66	LGQGAQPTDVVR	3.4	0.451
30S ribosomal protein S16	NP_897710	SYNW1617	1007.49	LVACNSTSR	1.89	0.393
30S ribosomal protein S16	NP_897710	SYNW1617	1333.69	PLQELGFYNPR	3.4	0.635
30S ribosomal protein S16	NP_897710	SYNW1617	1016.54	QAAKEAAEAK	1.54	0.263
30S ribosomal protein S16	NP_897710	SYNW1617	1817.94	RDGRPLQELGFYNPR	3.27	0.504
30S ribosomal protein S16	NP_897710	SYNW1617	1071.62	TIRPAETVGK	2.53	0.412
30S ribosomal protein S17	NP_898167	SYNW2076	1228.62	SAGSTAPAPEAAAK	3.24	0.668
30S ribosomal protein S17	NP_898167	SYNW2076	959.552	TVVVAVESR	2.29	0.313
30S ribosomal protein S17	NP_898167	SYNW2076	1337.72	WAIAEVLSHSPK	3.7	0.557
30S ribosomal protein S18	NP_897318	SYNW1225	1143.66	DLTNAVKRAR	1.92	0.339
30S ribosomal protein S18	NP_897318	SYNW1225	1268.73	IVALLPFVNPEG	3.02	0.464
30S ribosomal protein S18	NP_897318	SYNW1225	1442.79	LSPIKPGDPIDYK	2.77	0.587
30S ribosomal protein S18	NP_897318	SYNW1225	2126.17	LSPIKPGDPIDYKDVDLLK	2.35	0.273
30S ribosomal protein S18	NP_897318	SYNW1225	859.536	RLTGLTAK	2.23	0.277
30S ribosomal protein S19	NP_898162	SYNW2071	1088.61	GPFIADSLLR	3.66	0.325
30S ribosomal protein S19	NP_898162	SYNW2071	1216.71	KGPFIADSLLR	3.02	0.246
30S ribosomal protein S19	NP_898162	SYNW2071	890.473	LGEFAPTR	2.62	0.195
30S ribosomal protein S19	NP_898162	SYNW2071	1708.88	SHVPVFITEQMVGHK	4.42	0.537
30S ribosomal protein S2	NP_897183	SYNW1090	988.506	ESNAVLEAR	2.53	0.246
30S ribosomal protein S2	NP_897183	SYNW1090	958.495	LADAINEGR	2.7	0.415
30S ribosomal protein S2	NP_897183	SYNW1090	1277.63	MESSGAIAMRPK	3.74	0.608
30S ribosomal protein S2	NP_897183	SYNW1090	1243.66	QASEVVALEAAR	3.82	0.565
30S ribosomal protein S2	NP_897183	SYNW1090	2263.12	QASEVVALEAARCGAAYVNQR	1.78	0.311
30S ribosomal protein S2	NP_897183	SYNW1090	1408.83	RLPDVVVLVDQR	2.97	0.606
30S ribosomal protein S2	NP_897183	SYNW1090	871.536	SVQLVLGR	2.17	0.258
30S ribosomal protein S20	NP_896704	SYNW0611	1902.84	CFVACEAYSKEPGDAAK	1.98	0.412
30S ribosomal protein S20	NP_896704	SYNW0611	759.388	QVLEPSS	2.08	0.193
30S ribosomal protein S3	NP_898164	SYNW2073	1776.95	GEVLGDEAPLIPVGASPR	4.43	0.638
30S ribosomal protein S3	NP_898164	SYNW2073	957.536	INVVEVER	2.78	0.447
30S ribosomal protein S3	NP_898164	SYNW2073	1172.65	KADQLEVELK	3.39	0.379
30S ribosomal protein S3	NP_898164	SYNW2073	953.516	LGITQEHR	2.44	0.209
30S ribosomal protein S3	NP_898164	SYNW2073	988.506	QGSGIEELR	1.98	0.392
30S ribosomal protein S3	NP_898164	SYNW2073	1075.53	RPQQFEDR	3.04	0.143
30S ribosomal protein S3	NP_898164	SYNW2073	1306.63	SYPALLQEDDR	2.37	0.376
30S ribosomal protein S3	NP_898164	SYNW2073	1575.81	SYPALLQEDDRIR	3	0.248
30S ribosomal protein S3	NP_898164	SYNW2073	1025.62	TARPGVLVGR	2.6	0.378
30S ribosomal protein S3	NP_898164	SYNW2073	1208.69	VASTTYGVLGIK	3.07	0.472
30S ribosomal protein S3	NP_898164	SYNW2073	2023.04	VDGDAFLLAEYIAQQLEK	5.43	0.569
30S ribosomal protein S3	NP_898164	SYNW2073	835.515	VPLHTLR	1.74	0.395
30S ribosomal protein S3	NP_898164	SYNW2073	2436.33	VWVFKGEVLGDEAPLIPVGASPR	3.9	0.53
30S ribosomal protein S3	NP_898164	SYNW2073	1321.71	YGSAGISDVLIAR	4.15	0.634
30S ribosomal protein S3	NP_898164	SYNW2073	2475.35	YGSAGISDVLIARKADQLEVELK	1.52	0.333
30S ribosomal protein S4	NP_897785	SYNW1694	1218.63	AQEGSTGTNLLK	2.62	0.589
30S ribosomal protein S4	NP_897785	SYNW1694	3079.59	CSKQLAEGNLEFPGLANVPTHLELDKAK	2.74	0.209
30S ribosomal protein S4	NP_897785	SYNW1694	971.458	FNYGVSER	2.54	0.499
30S ribosomal protein S4	NP_897785	SYNW1694	923.44	LDNVCFR	2.81	0.278
30S ribosomal protein S4	NP_897785	SYNW1694	941.542	LGDLPGLTR	2.7	0.238
30S ribosomal protein S4	NP_897785	SYNW1694	1071.59	LGFGPTVPGAR	3.18	0.395
30S ribosomal protein S4	NP_897785	SYNW1694	2505.3	QLAEGNLEFPGLANVPTHLELDK	3.7	0.543
30S ribosomal protein S4	NP_897785	SYNW1694	1430.76	QLVNHGHVTVNGR	1.84	0.344
30S ribosomal protein S4	NP_897785	SYNW1694	1097.64	RLGDLPGLTR	2.61	0.256
30S ribosomal protein S4	NP_897785	SYNW1694	1992.02	VTDIASYQCKPGDVVAIR	5.24	0.65
30S ribosomal protein S5	NP_898174	SYNW2083	1044.62	AAMVALSLLR	3.93	0.428
30S ribosomal protein S5	NP_898174	SYNW2083	857.484	AGDVIGAVR	2.33	0.374
30S ribosomal protein S5	NP_898174	SYNW2083	928.546	AIVVVGNEK	2.98	0.587
30S ribosomal protein S5	NP_898174	SYNW2083	901.51	DGAASVLIR	2.31	0.161
30S ribosomal protein S5	NP_898174	SYNW2083	2206.23	DGAASVLIRPAAPGTGVIAGGSIR	4.1	0.487
30S ribosomal protein S5	NP_898174	SYNW2083	1009.52	GISLEQIYS	1.41	0.335
30S ribosomal protein S5	NP_898174	SYNW2083	1195.62	HNSIPTLSNGR	1.83	0.374
30S ribosomal protein S5	NP_898174	SYNW2083	1323.74	PAAPGTGVIAGGSIR	3.73	0.512
30S ribosomal protein S5	NP_898174	SYNW2083	943.582	TVLELAGIK	1.61	0.429
30S ribosomal protein S6	NP_898600	SYNW2511	1776.83	DMLVEAGADVLDNQMR	4.3	0.524
30S ribosomal protein S6	NP_898600	SYNW2511	819.461	LAYPIDK	1.99	0.295
30S ribosomal protein S6	NP_898600	SYNW2511	831.457	LSEDVIR	2.59	0.112
30S ribosomal protein S6	NP_898600	SYNW2511	964.521	QEGPLPAPR	1.66	0.58
30S ribosomal protein S6	NP_898600	SYNW2511	2178.03	VVPGSEPAAAPQEQPAANSEAAS	3.69	0.727
30S ribosomal protein S6	NP_898600	SYNW2511	2095.99	YRDMLVEAGADVLDNQMR	4.45	0.594
30S ribosomal protein S7	NP_898227	SYNW2136	1347.73	ILSDAFGLINER	4.14	0.63
30S ribosomal protein S7	NP_898227	SYNW2136	1674.81	LAGELMDAANEAGSAVR	4.97	0.652
30S ribosomal protein S7	NP_898227	SYNW2136	908.469	LATMMVSR	2.08	0.392
30S ribosomal protein S7	NP_898227	SYNW2136	998.563	NATPLVEVR	1.82	0.363
30S ribosomal protein S7	NP_898227	SYNW2136	1425.76	RPVLPDPQFNSR	2.01	0.355
30S ribosomal protein S7	NP_898227	SYNW2136	1562.81	RVGGATYQVPMEVR	3.31	0.508
30S ribosomal protein S7	NP_898227	SYNW2136	1976.01	RVGGATYQVPMEVRQER	2.06	0.177
30S ribosomal protein S7	NP_898227	SYNW2136	1476.76	TGGDPLELFETAVK	4.96	0.623
30S ribosomal protein S7	NP_898227	SYNW2136	1406.71	VGGATYQVPMEVR	2.18	0.464
30S ribosomal protein S7	NP_898227	SYNW2136	1819.91	VGGATYQVPMEVRQER	2.8	0.382
30S ribosomal protein S7	NP_898227	SYNW2136	894.483	WLVSFSR	1.94	0.297
30S ribosomal protein S8	NP_898171	SYNW2080	1500.72	REGVGGEVLCYVY	2.48	0.487
30S ribosomal protein S8	NP_898171	SYNW2080	902.556	TELVLSLK	2.82	0.115
30S ribosomal protein S8	NP_898171	SYNW2080	1314.8	VLGGLGVAIISTSK	4.82	0.507
30S ribosomal protein S8	NP_898171	SYNW2080	1976.08	VLGGLGVAIISTSKGVMSDR	2.41	0.434
30S ribosomal protein S8	NP_898171	SYNW2080	2105.05	VLQQEGFISEISEQGEGVR	6.02	0.668
30S ribosomal protein S9	NP_898185	SYNW2094	1148.54	ALCELSADNR	3.48	0.489
30S ribosomal protein S9	NP_898185	SYNW2094	1614.86	ALCELSADNRKPLK	1.97	0.399
30S ribosomal protein S9	NP_898185	SYNW2094	3080.63	APLETLGLGTEYDILVNVHGGGLTGQSGAIK	6.08	0.683
30S ribosomal protein S9	NP_898185	SYNW2094	3175.65	LVPGNGTITINGRPGDNYLNYNPAYIAAVK	2.04	0.32
30S ribosomal protein S9	NP_898185	SYNW2094	1882.93	PGDNYLNYNPAYIAAVK	4.29	0.66
3-isopropylmalate dehydrogenase	NP_896877	SYNW0784	1324.76	AADAVLLAAIGSPR	2.56	0.356
3-isopropylmalate dehydrogenase	NP_896877	SYNW0784	1638.78	ANPMAMVLSAAMMLR	1.51	0.253
3-isopropylmalate dehydrogenase	NP_896877	SYNW0784	1354.78	DKRPETGLLGLR	3.79	0.422
3-isopropylmalate dehydrogenase	NP_896877	SYNW0784	1309.68	ELTGGIYFGQPK	3.14	0.451
3-isopropylmalate dehydrogenase	NP_896877	SYNW0784	1593.68	GFNTMTYSSSEVDR	4.18	0.763
3-isopropylmalate dehydrogenase	NP_896877	SYNW0784	2633.51	IVPALIGASSLRPEVIEGVDLMVVR	2.21	0.233
3-isopropylmalate dehydrogenase	NP_896877	SYNW0784	1043.58	QLLEAVSQR	2.54	0.368
3-isopropylmalate dehydrogenase	NP_896877	SYNW0784	1431.7	QTEAAADLEAAVDK	3.25	0.519
3-isopropylmalate dehydrogenase	NP_896877	SYNW0784	1611.69	TGDLMAEGCTALGCR	3.89	0.566
3-isopropylmalate dehydrogenase	NP_896877	SYNW0784	1777.02	VVLLPGDGIGPEITAVAR	3.09	0.206
3-oxoacyl-(acyl carrier protein) synthase	NP_898337	SYNW2248	1150.6	APLVGDASHQR	3.42	0.587
3-oxoacyl-(acyl carrier protein) synthase	NP_898337	SYNW2248	1733.93	IASSGFGAGLSWGAALLR	4.49	0.615
3-oxoacyl-(acyl carrier protein) synthase	NP_898337	SYNW2248	1170.68	ILVVGADQLSR	3.68	0.49
3-oxoacyl-(acyl carrier protein) synthase	NP_898337	SYNW2248	2239.11	TETQADSLDWLLLHQANQR	2.98	0.268
3-oxoacyl-(acyl carrier protein) synthase	NP_898337	SYNW2248	1786.92	VIGADESLGELSGLAAER	5.73	0.654
3-oxoacyl-[acyl-carrier protein] reductase	NP_897943	SYNW1852	1515.79	ANVSIEEEVDGLIK	2.42	0.404
3-oxoacyl-[acyl-carrier protein] reductase	NP_897943	SYNW1852	3241.62	DGLLMRMKTSDWQAVIDLNLSGVFLCSR	2.1	0.256
3-oxoacyl-[acyl-carrier protein] reductase	NP_897943	SYNW1852	1885.98	DIPLGQFGTQEQVAGAVR	5.99	0.573
3-oxoacyl-[acyl-carrier protein] reductase	NP_897943	SYNW1852	1805.95	GITVNAVAPGFIATDMTK	2.66	0.402
3-oxoacyl-[acyl-carrier protein] reductase	NP_897943	SYNW1852	1284.73	LDVLVNNAGITR	4	0.486
3-oxoacyl-[acyl-carrier protein] reductase	NP_897943	SYNW1852	1986.08	LDVLVNNAGITRDGLLMR	1.66	0.375
3-oxoacyl-[acyl-carrier protein] reductase	NP_897943	SYNW1852	2953.5	MKTSDWQAVIDLNLSGVFLCSRAVAR	2.08	0.231
3-oxoacyl-[acyl-carrier protein] reductase	NP_897943	SYNW1852	1820.92	MLSSASLDGQTALVTGGGR	3.97	0.38
3-oxoacyl-[acyl-carrier-protein] synthase II	NP_896237	SYNW0142	2381.25	DGFVIGEGAGVLVLETLEHAQAR	2.45	0.391
3-oxoacyl-[acyl-carrier-protein] synthase II	NP_896237	SYNW0142	2050.96	GPSSAVATACAAGSNAIGDAFR	4.56	0.202
3-oxoacyl-[acyl-carrier-protein] synthase II	NP_896237	SYNW0142	2499.3	IGTMIGSGVGGLLTMETQAHVLEGK	4.34	0.625
3-oxoacyl-[acyl-carrier-protein] synthase II	NP_896237	SYNW0142	1718.81	NDDPATASRPFDKER	2.23	0.405
3-oxoacyl-[acyl-carrier-protein] synthase II	NP_896237	SYNW0142	1701.84	QAIADAGLTISDANADR	5.18	0.699
4-hydroxy-3-methylbut-2-en-1-yl diphosphate synthase	NP_897267	SYNW1174	991.539	APVMLAAYR	2.42	0.323
4-hydroxy-3-methylbut-2-en-1-yl diphosphate synthase	NP_897267	SYNW1174	2267.04	EGFNYPLHLGVTEAGDGDYGR	1.61	0.418
4-hydroxy-3-methylbut-2-en-1-yl diphosphate synthase	NP_897267	SYNW1174	1747.94	EIPVCYSILQSLGLR	3.88	0.475
4-hydroxy-3-methylbut-2-en-1-yl diphosphate synthase	NP_897267	SYNW1174	3402.67	EIPVCYSILQSLGLRKTMVEYVACPSCGR	2.16	0.329
4-hydroxy-3-methylbut-2-en-1-yl diphosphate synthase	NP_897267	SYNW1174	1833.89	ICDELDFHNIVISMK	4.08	0.608
4-hydroxy-3-methylbut-2-en-1-yl diphosphate synthase	NP_897267	SYNW1174	1152.61	IGVNHGSLAER	3.2	0.497
4-hydroxy-3-methylbut-2-en-1-yl diphosphate synthase	NP_897267	SYNW1174	1567.88	IHETFEPLVTLLR	1.99	0.331
4-hydroxy-3-methylbut-2-en-1-yl diphosphate synthase	NP_897267	SYNW1174	1744.94	STAGIATLLADGLGDTIR	3.59	0.483
4-hydroxy-3-methylbut-2-en-1-yl diphosphate synthase	NP_897267	SYNW1174	1005.57	TPGVISLYR	1.84	0.447
4-hydroxy-3-methylbut-2-en-1-yl diphosphate synthase	NP_897267	SYNW1174	1972.11	VKSTAGIATLLADGLGDTIR	1.63	0.282
4-hydroxy-3-methylbut-2-en-1-yl diphosphate synthase	NP_897267	SYNW1174	1743.86	VTTPSMAHARAMGEIR	1.62	0.273
50S ribosomal protein L1	NP_898431	SYNW2342	1772.89	AAGAELAGDEDLVETIAK	4.73	0.714
50S ribosomal protein L1	NP_898431	SYNW2342	1633.88	AGTVTIDLAGAIQEFK	2.63	0.492
50S ribosomal protein L1	NP_898431	SYNW2342	1405.77	ASFTAEALLQNLK	2.75	0.476
50S ribosomal protein L1	NP_898431	SYNW2342	1234.55	FDETMEAHVR	3.64	0.527
50S ribosomal protein L1	NP_898431	SYNW2342	1937.91	GEMEFDLLIATPDMMPK	2.09	0.222
50S ribosomal protein L1	NP_898431	SYNW2342	2760.29	SLYVTSTMGPSVEVDFSALQDIEQGS	2.67	0.518
50S ribosomal protein L1	NP_898431	SYNW2342	975.511	TLQETIDR	2.04	0.458
50S ribosomal protein L1	NP_898431	SYNW2342	1414.77	TTVALPNGTGQTVR	3.1	0.556
50S ribosomal protein L1	NP_898431	SYNW2342	2893.6	VLGPRGLMPNPKAGTVTIDLAGAIQEFK	2.79	0.298
50S ribosomal protein L1	NP_898431	SYNW2342	1344.78	VYEPLEAIALVK	2.71	0.515
50S ribosomal protein L10	NP_898430	SYNW2341	2524.38	AIADLPSKEQLMAQIAGAINAVATK	3.57	0.529
50S ribosomal protein L10	NP_898430	SYNW2341	2621.35	AIDGDSAWSNLDSLLTGTNAFVLIK	3.44	0.507
50S ribosomal protein L10	NP_898430	SYNW2341	1705.93	ELLAESELALVLDYK	4.2	0.641
50S ribosomal protein L10	NP_898430	SYNW2341	1381.78	VAVGINEVPSGLAR	3.92	0.628
50S ribosomal protein L11	NP_898432	SYNW2343	1693.88	AGFVIPVEISVYEDR	4.87	0.664
50S ribosomal protein L11	NP_898432	SYNW2343	901.499	AQLEEIAK	2.39	0.31
50S ribosomal protein L11	NP_898432	SYNW2343	1592.74	LPDLNCTSVESAMR	3.77	0.669
50S ribosomal protein L11	NP_898432	SYNW2343	822.366	NMGVSISD	1.61	0.59
50S ribosomal protein L11	NP_898432	SYNW2343	843.461	SFTFITK	1.52	0.217
50S ribosomal protein L11	NP_898432	SYNW2343	1837.88	TKLPDLNCTSVESAMR	2.16	0.535
50S ribosomal protein L13	NP_898184	SYNW2093	2585.3	GKNNPSFTPHLDTGDFVVVVNAEK	5.89	0.608
50S ribosomal protein L13	NP_898184	SYNW2093	1065.56	GMLPHNALGR	2.38	0.448
50S ribosomal protein L13	NP_898184	SYNW2093	2393.2	GSEHPHAAQKPQPLQLNPSASAQ	4.53	0.724
50S ribosomal protein L13	NP_898184	SYNW2093	1042.63	LATEVAAVLR	2.66	0.342
50S ribosomal protein L13	NP_898184	SYNW2093	1692.92	LKVYKGSEHPHAAQK	2.82	0.311
50S ribosomal protein L13	NP_898184	SYNW2093	2400.18	NNPSFTPHLDTGDFVVVVNAEK	4.52	0.628
50S ribosomal protein L13	NP_898184	SYNW2093	1265.62	QWYLVDAENK	2.48	0.469
50S ribosomal protein L13	NP_898184	SYNW2093	1209.57	TETFEALQDR	3.32	0.453
50S ribosomal protein L13	NP_898184	SYNW2093	1704.86	TETFEALQDRIPER	2.54	0.568
50S ribosomal protein L13	NP_898184	SYNW2093	1258.66	TSLPQIDSLER	2.56	0.585
50S ribosomal protein L14	NP_898168	SYNW2077	1213.77	AVVVRTKATLR	1.7	0.306
50S ribosomal protein L14	NP_898168	SYNW2077	962.443	DAMPNMGVK	1.47	0.5
50S ribosomal protein L14	NP_898168	SYNW2077	1730.83	FDDNAAVIINADNNPK	5.32	0.626
50S ribosomal protein L14	NP_898168	SYNW2077	940.571	IVSLAPEVI	1.14	0.318
50S ribosomal protein L14	NP_898168	SYNW2077	1840.87	MIQQESYLSVADNSGAK	6.16	0.661
50S ribosomal protein L14	NP_898168	SYNW2077	745.436	VFGPVAR	1.16	0.292
50S ribosomal protein L14	NP_898168	SYNW2077	1341.75	YAHVGDVIVAAVK	3.43	0.333
50S ribosomal protein L14	NP_898168	SYNW2077	2285.18	YAHVGDVIVAAVKDAMPNMGVK	2.17	0.305
50S ribosomal protein L15	NP_898175	SYNW2084	1247.65	DGSTVNLDSLVK	3.2	0.502
50S ribosomal protein L15	NP_898175	SYNW2084	1439.65	GIAAGQGASCGFGMR	4.28	0.704
50S ribosomal protein L15	NP_898175	SYNW2084	1965.95	GRGIAAGQGASCGFGMRGQK	2.13	0.364
50S ribosomal protein L15	NP_898175	SYNW2084	951.541	HFPLVNPK	2.24	0.449
50S ribosomal protein L15	NP_898175	SYNW2084	1542.86	HFTVLNVSALNSLK	4.74	0.559
50S ribosomal protein L15	NP_898175	SYNW2084	2417.35	ILGNGDLTAKKLTVQAAAFTASAR	1.98	0.444
50S ribosomal protein L15	NP_898175	SYNW2084	1434.81	KLTVQAAAFTASAR	3.79	0.674
50S ribosomal protein L15	NP_898175	SYNW2084	1306.71	LTVQAAAFTASAR	3.05	0.359
50S ribosomal protein L15	NP_898175	SYNW2084	1520.85	MTTLRLESLKANK	2.67	0.139
50S ribosomal protein L15	NP_898175	SYNW2084	2006	SGRPTRPGFEGGQMPLYR	4.09	0.674
50S ribosomal protein L15	NP_898175	SYNW2084	1451.67	TKIEAAGGSCETLD	2.94	0.526
50S ribosomal protein L16	NP_898165	SYNW2074	1091.57	FIALDEQQK	2.5	0.214
50S ribosomal protein L16	NP_898165	SYNW2074	1569.85	GNPEFWVAVIKPGR	2.22	0.352
50S ribosomal protein L16	NP_898165	SYNW2074	2456.17	GNTIAFGEFALQAQECGWITSR	3.41	0.579
50S ribosomal protein L16	NP_898165	SYNW2074	1718.9	ILFEMGGAEITPEIAK	3.47	0.578
50S ribosomal protein L16	NP_898165	SYNW2074	1614.76	QSAAEAPAAAEAVNVES	2.66	0.562
50S ribosomal protein L17	NP_898182	SYNW2091	942.493	ALGYIYDK	1.9	0.256
50S ribosomal protein L17	NP_898182	SYNW2091	915.562	ALTTQLIR	1.82	0.289
50S ribosomal protein L17	NP_898182	SYNW2091	676.406	MITLAK	1.58	0.159
50S ribosomal protein L17	NP_898182	SYNW2091	1509.82	QLVHALFDKAPDR	2.41	0.294
50S ribosomal protein L17	NP_898182	SYNW2091	1430.73	RGDNAEMAIIELV	2.71	0.474
50S ribosomal protein L17	NP_898182	SYNW2091	1236.68	VPQLGRPADQR	1.7	0.301
50S ribosomal protein L17	NP_898182	SYNW2091	1364.78	VPQLGRPADQRK	1.97	0.353
50S ribosomal protein L18	NP_898173	SYNW2082	2075.01	AGLEANGGSCDASVAVGELVAK	4.55	0.551
50S ribosomal protein L18	NP_898173	SYNW2082	664.33	EAGLQF	1.13	0.47
50S ribosomal protein L18	NP_898173	SYNW2082	873.433	GGNLYHGR	2.03	0.34
50S ribosomal protein L18	NP_898173	SYNW2082	1020.55	GIQSVVFDR	3.36	0.384
50S ribosomal protein L18	NP_898173	SYNW2082	1874.96	GIQSVVFDRGGNLYHGR	1.48	0.313
50S ribosomal protein L18	NP_898173	SYNW2082	1139.59	HLTGTSDRPR	2.41	0.412
50S ribosomal protein L18	NP_898173	SYNW2082	2852.3	SNNHIYAQVIDDDAQSTLCSASTVDK	4.42	0.69
50S ribosomal protein L18	NP_898173	SYNW2082	3250.53	SNNHIYAQVIDDDAQSTLCSASTVDKELR	7.71	0.687
50S ribosomal protein L19	NP_897915	SYNW1824	983.45	AFETEQMK	2.38	0.279
50S ribosomal protein L19	NP_897915	SYNW1824	3035.42	DTTVTDENTETAATAEVETVASAPTSPAQK	3.6	0.396
50S ribosomal protein L19	NP_897915	SYNW1824	1213.61	HGGMNQTITVR	4.15	0.602
50S ribosomal protein L19	NP_897915	SYNW1824	1018.57	IFQGIGVER	2.84	0.418
50S ribosomal protein L19	NP_897915	SYNW1824	844.514	LSAEALIK	2.25	0.304
50S ribosomal protein L19	NP_897915	SYNW1824	1369.71	RHGGMNQTITVR	2.7	0.497
50S ribosomal protein L19	NP_897915	SYNW1824	1174.67	RIFQGIGVER	4.11	0.405
50S ribosomal protein L19	NP_897915	SYNW1824	1463.74	SDLPEIYVGDTVR	3.91	0.674
50S ribosomal protein L19	NP_897915	SYNW1824	1483.81	VFMLHSPQVANIK	4.39	0.543
50S ribosomal protein L19	NP_897915	SYNW1824	1218.67	VQPYEGVVISK	2.32	0.3
50S ribosomal protein L2	NP_898161	SYNW2070	1683.76	ECYATLGEVGNSEVR	3.8	0.589
50S ribosomal protein L2	NP_898161	SYNW2070	1763.73	GSVMNPCDHPHGGGEGR	3.99	0.601
50S ribosomal protein L2	NP_898161	SYNW2070	1785.95	HGITAKVAAIHYDPHR	1.82	0.296
50S ribosomal protein L2	NP_898161	SYNW2070	1395.76	LALLFYADGEKR	3.51	0.547
50S ribosomal protein L2	NP_898161	SYNW2070	801.447	LPSTEVR	2.19	0.226
50S ribosomal protein L2	NP_898161	SYNW2070	1208.62	NFRPYTPGTR	2.46	0.394
50S ribosomal protein L2	NP_898161	SYNW2070	1839.87	RECYATLGEVGNSEVR	2.15	0.26
50S ribosomal protein L2	NP_898161	SYNW2070	1507.86	SGPVTPWGKPALGLK	3.33	0.567
50S ribosomal protein L2	NP_898161	SYNW2070	1034.53	TAGASAQVMAK	3.34	0.615
50S ribosomal protein L2	NP_898161	SYNW2070	1466.76	TRVVTDFSEVTGR	1.96	0.295
50S ribosomal protein L2	NP_898161	SYNW2070	1178.61	VAAIHYDPHR	3.12	0.467
50S ribosomal protein L2	NP_898161	SYNW2070	1209.61	VVTDFSEVTGR	4.35	0.634
50S ribosomal protein L20	NP_896152	SYNW0057	2246.22	KMLAQLAVVDPGSFSNVVATAK	4.42	0.606
50S ribosomal protein L20	NP_896152	SYNW0057	2118.13	MLAQLAVVDPGSFSNVVATAK	5.48	0.754
50S ribosomal protein L20	NP_896152	SYNW0057	814.505	RLWIAR	2.85	0.119
50S ribosomal protein L21	NP_896642	SYNW0547	1047.58	GTTLGQPFVK	1.99	0.355
50S ribosomal protein L21	NP_896642	SYNW0547	2081.13	LHAEVDETIKLENVLMVK	1.89	0.299
50S ribosomal protein L21	NP_896642	SYNW0547	1746.94	QELTRVMVESITVGGK	1.79	0.209
50S ribosomal protein L21	NP_896642	SYNW0547	1119.61	VMVESITVGGK	2.9	0.65
50S ribosomal protein L22	NP_898163	SYNW2072	1498.74	DALIMLEFMPYR	2.69	0.532
50S ribosomal protein L22	NP_898163	SYNW2072	1597.76	QTCHISIAVAAQPDS	2.95	0.492
50S ribosomal protein L22	NP_898163	SYNW2072	899.542	RVLDQIR	2.58	0.131
50S ribosomal protein L22	NP_898163	SYNW2072	3040.47	SAVANAEHNLGLDPASLVISSASADMGPSMK	5.82	0.759
50S ribosomal protein L23	NP_898160	SYNW2069	1133.62	AAIEQLFDVK	3.41	0.576
50S ribosomal protein L23	NP_898160	SYNW2069	1768.83	ALEFNQYTFEVDHR	4.66	0.622
50S ribosomal protein L23	NP_898160	SYNW2069	1404.7	LAEGNSIQLFPES	2.27	0.598
50S ribosomal protein L23	NP_898160	SYNW2069	856.525	RPLITEK	2.22	0.364
50S ribosomal protein L23	NP_898160	SYNW2069	1172.61	VTGISTMNPPR	2.47	0.538
50S ribosomal protein L23	NP_898160	SYNW2069	1328.71	VTGISTMNPPRR	2.26	0.327
50S ribosomal protein L24	NP_898169	SYNW2078	1384.83	IRKGDTVQVIAGK	2.5	0.352
50S ribosomal protein L24	NP_898169	SYNW2078	2177.09	IVNEEASLHASNVMLYSTAK	5.81	0.706
50S ribosomal protein L24	NP_898169	SYNW2078	1115.64	KGDTVQVIAGK	3.93	0.623
50S ribosomal protein L24	NP_898169	SYNW2078	1030.57	LIVEGVNMR	2.63	0.41
50S ribosomal protein L24	NP_898169	SYNW2078	2526.35	TGEVLRTLPNENRLIVEGVNMR	1.83	0.334
50S ribosomal protein L24	NP_898169	SYNW2078	1625.8	TRHEKPTQEGETGR	3.48	0.514
50S ribosomal protein L24	NP_898169	SYNW2078	815.487	VEIVVEK	2	0.411
50S ribosomal protein L27	NP_896641	SYNW0546	1507.81	AYGGETVTAGSILIR	4.31	0.519
50S ribosomal protein L27	NP_896641	SYNW0546	1349.73	DDTLFALTAGVVK	3.61	0.635
50S ribosomal protein L27	NP_896641	SYNW0546	1311.76	GTSVLPGINVGIGK	3.27	0.619
50S ribosomal protein L27	NP_896641	SYNW0546	2642.48	GTSVLPGINVGIGKDDTLFALTAGVVK	3.18	0.59
50S ribosomal protein L27	NP_896641	SYNW0546	701.419	INITAAV	1.28	0.433
50S ribosomal protein L27	NP_896641	SYNW0546	2926.64	QRGTSVLPGINVGIGKDDTLFALTAGVVK	2.23	0.233
50S ribosomal protein L28	NP_897372	SYNW1279	1393.68	ANNGMAVSHSHIR	1.91	0.32
50S ribosomal protein L28	NP_897372	SYNW1279	1212.68	KLQQANLQNR	2.76	0.457
50S ribosomal protein L28	NP_897372	SYNW1279	1045.56	RLWWAEGK	2.53	0.309
50S ribosomal protein L28	NP_897372	SYNW1279	815.499	SLGINLAK	1.7	0.339
50S ribosomal protein L28	NP_897372	SYNW1279	934.478	VCQLTGTR	3.16	0.509
50S ribosomal protein L29	NP_898166	SYNW2075	805.457	ELFQLR	1.84	0.214
50S ribosomal protein L29	NP_898166	SYNW2075	1275.67	LAQLMTVQSER	4.07	0.431
50S ribosomal protein L29	NP_898166	SYNW2075	1702.86	QLSDTDITEQINGLR	4.05	0.615
50S ribosomal protein L29	NP_898166	SYNW2075	1858.96	QLSDTDITEQINGLRR	1.89	0.299
50S ribosomal protein L3	NP_898158	SYNW2067	1382.75	AVPVTLIEAGPCR	1.98	0.381
50S ribosomal protein L3	NP_898158	SYNW2067	1225.62	EPGSIGPGTTPGR	1.9	0.576
50S ribosomal protein L3	NP_898158	SYNW2067	2759.32	EYRVDGLDGFELGGSITVGDFEAGQK	2.59	0.346
50S ribosomal protein L3	NP_898158	SYNW2067	1816.09	GSVPGKPGALLNIRPALR	2.01	0.307
50S ribosomal protein L3	NP_898158	SYNW2067	1115.71	ITTRGLTILK	2.28	0.348
50S ribosomal protein L3	NP_898158	SYNW2067	1542.74	KLGMSQFFDEQGR	4.56	0.651
50S ribosomal protein L3	NP_898158	SYNW2067	1414.64	LGMSQFFDEQGR	3.65	0.619
50S ribosomal protein L3	NP_898158	SYNW2067	3361.74	LGMSQFFDEQGRAVPVTLIEAGPCRITQLK	2.05	0.267
50S ribosomal protein L3	NP_898158	SYNW2067	1632.82	NHREPGSIGPGTTPGR	3.65	0.543
50S ribosomal protein L3	NP_898158	SYNW2067	685.461	NLLVVK	1.65	0.348
50S ribosomal protein L3	NP_898158	SYNW2067	1859.84	SSDTDGYAAVQIGFGDTR	2.47	0.275
50S ribosomal protein L3	NP_898158	SYNW2067	1018.52	VDVSGDTIGR	3.35	0.531
50S ribosomal protein L4	NP_898159	SYNW2068	1064.53	DFGTSLEAPK	2.28	0.57
50S ribosomal protein L4	NP_898159	SYNW2068	1187.55	ETTANDLMHR	2.08	0.358
50S ribosomal protein L4	NP_898159	SYNW2068	1879.88	MADCVIRDWQGKEAGK	2.01	0.234
50S ribosomal protein L4	NP_898159	SYNW2068	1103.61	TKEITDALGR	2.45	0.35
50S ribosomal protein L4	NP_898159	SYNW2068	1395.81	TPLRPGGGIVFGPK	2.79	0.524
50S ribosomal protein L4	NP_898159	SYNW2068	1648.96	TPLRPGGGIVFGPKPR	4.27	0.408
50S ribosomal protein L4	NP_898159	SYNW2068	982.477	TYNLAMNR	2.27	0.195
50S ribosomal protein L4	NP_898159	SYNW2068	1110.57	TYNLAMNRK	2.72	0.43
50S ribosomal protein L4	NP_898159	SYNW2068	888.504	VEDVTVVK	2.01	0.352
50S ribosomal protein L4	NP_898159	SYNW2068	1934.01	VEDVTVVKDFGTSLEAPK	4.6	0.423
50S ribosomal protein L4	NP_898159	SYNW2068	1439.85	VLIVLTEPSDVVR	2.12	0.488
50S ribosomal protein L4	NP_898159	SYNW2068	1595.95	VLIVLTEPSDVVRR	2.37	0.408
50S ribosomal protein L5	NP_898170	SYNW2079	2173.21	AIAAFKIRQGMPIGCAVTLR	1.5	0.293
50S ribosomal protein L5	NP_898170	SYNW2079	1365.74	DLSLTNIHEVPK	3.94	0.585
50S ribosomal protein L5	NP_898170	SYNW2079	1040.42	EMGMPFQSN	1.28	0.332
50S ribosomal protein L5	NP_898170	SYNW2079	2034.09	EQIIFPEISFDKIDAIR	4.52	0.652
50S ribosomal protein L5	NP_898170	SYNW2079	901.474	GLGEAAANAK	2.92	0.469
50S ribosomal protein L5	NP_898170	SYNW2079	1177.62	GMDITIVTTAR	4.3	0.644
50S ribosomal protein L5	NP_898170	SYNW2079	879.468	GNYTLGVR	2.41	0.406
50S ribosomal protein L5	NP_898170	SYNW2079	909.588	LINLALPR	2.9	0.344
50S ribosomal protein L5	NP_898170	SYNW2079	929.455	MYAFLER	2.46	0.4
50S ribosomal protein L5	NP_898170	SYNW2079	1302.67	QGMPIGCAVTLR	2.67	0.365
50S ribosomal protein L5	NP_898170	SYNW2079	1687.89	SLEASVNELAQITGQK	4.05	0.628
50S ribosomal protein L5	NP_898170	SYNW2079	1034.56	YRETIQPK	2.01	0.27
50S ribosomal protein L6	NP_898172	SYNW2081	1070.6	AIRPPEPYK	2.06	0.349
50S ribosomal protein L6	NP_898172	SYNW2081	1163.68	IGKNPVPVPDK	3.18	0.542
50S ribosomal protein L6	NP_898172	SYNW2081	2276.32	IGKNPVPVPDKVTVSLDGLTVK	3.47	0.429
50S ribosomal protein L6	NP_898172	SYNW2081	1978.12	NPVPVPDKVTVSLDGLTVK	3.5	0.571
50S ribosomal protein L6	NP_898172	SYNW2081	1016.57	SLEIVGVGSR	3.55	0.57
50S ribosomal protein L6	NP_898172	SYNW2081	2388.17	TLPDGVSVSQDNNCIVVAPSTSK	5.44	0.727
50S ribosomal protein L6	NP_898172	SYNW2081	1709.85	TLVANMIEGVNNGYSK	2.9	0.538
50S ribosomal protein L6	NP_898172	SYNW2081	2488.24	TLVVSAGYSHPVEMEPPEGITFK	4.68	0.595
50S ribosomal protein L6	NP_898172	SYNW2081	1741.97	VIVSGIDKELVGNEAAK	5.57	0.616
50S ribosomal protein L6	NP_898172	SYNW2081	1131.66	VTVSLDGLTVK	2.9	0.563
50S ribosomal protein L7/L12	NP_898429	SYNW2340	798.472	ALVEAAPK	1.84	0.33
50S ribosomal protein L7/L12	NP_898429	SYNW2340	1136.7	ALVEAAPKPIK	3.22	0.419
50S ribosomal protein L7/L12	NP_898429	SYNW2340	1417.75	EGISKDEAEALKK	3.56	0.552
50S ribosomal protein L7/L12	NP_898429	SYNW2340	860.436	EIEEVGGK	1.83	0.352
50S ribosomal protein L7/L12	NP_898429	SYNW2340	2734.48	MSAKTDEILESLKSLSLLEASELVK	1.84	0.325
50S ribosomal protein L7/L12	NP_898429	SYNW2340	1016.54	NATGLGLGDAK	3.16	0.548
50S ribosomal protein L7/L12	NP_898429	SYNW2340	1288.74	SLSLLEASELVK	4.07	0.436
50S ribosomal protein L7/L12	NP_898429	SYNW2340	1047.56	TDEILESLK	3.11	0.496
50S ribosomal protein L7/L12	NP_898429	SYNW2340	1655.82	TEFDVILESFDAAAK	5.06	0.758
50S ribosomal protein L9	NP_898467	SYNW2378	1361.67	DGDLVEVAPGYAR	2.41	0.414
50S ribosomal protein L9	NP_898467	SYNW2378	1077.61	DIVVPEIHR	2.56	0.44
50S ribosomal protein L9	NP_898467	SYNW2378	2949.48	KQTGEDNVLFGTVTNGDVAEAIQDATKK	2.36	0.341
50S ribosomal protein L9	NP_898467	SYNW2378	1802.92	LHSEVTAEINLEVVSY	2.2	0.345
50S ribosomal protein L9	NP_898467	SYNW2378	935.535	NFLLPFGK	1.79	0.411
50S ribosomal protein L9	NP_898467	SYNW2378	846.468	TALDTIGR	2.34	0.575
50S ribosomal protein L9	NP_898467	SYNW2378	1512.86	VQVVLNEDVLSLGK	4.21	0.473
50S ribosomal protein L9	NP_898467	SYNW2378	2855.52	VQVVLNEDVLSLGKDGDLVEVAPGYAR	2.17	0.372
60 kD chaperonin 2, GroEL homolog 2	NP_897945	SYNW1854	3433.78	AAIEEGIVPGGGTTLLQLADGLNGLVEQLEGDQR	3.72	0.698
60 kD chaperonin 2, GroEL homolog 2	NP_897945	SYNW1854	1900.04	AALADIAILTGGTLISEDR	3.59	0.568
60 kD chaperonin 2, GroEL homolog 2	NP_897945	SYNW1854	1662.85	AGDGTTTATVLAQAMVR	4.35	0.444
60 kD chaperonin 2, GroEL homolog 2	NP_897945	SYNW1854	1283.71	AVAQVVDGLQQR	3.56	0.426
60 kD chaperonin 2, GroEL homolog 2	NP_897945	SYNW1854	1589.77	EIELDDPFENLGAK	4.53	0.573
60 kD chaperonin 2, GroEL homolog 2	NP_897945	SYNW1854	1556.67	ELDATDSDYDREK	3.84	0.615
60 kD chaperonin 2, GroEL homolog 2	NP_897945	SYNW1854	1371.65	ENTTIVATDDHR	3.63	0.587
60 kD chaperonin 2, GroEL homolog 2	NP_897945	SYNW1854	1560.77	FGAPDIVNDGDTIAR	2.54	0.256
60 kD chaperonin 2, GroEL homolog 2	NP_897945	SYNW1854	986.527	GVDALADAVR	2.72	0.404
60 kD chaperonin 2, GroEL homolog 2	NP_897945	SYNW1854	912.562	GVLQVAAVR	2.84	0.492
60 kD chaperonin 2, GroEL homolog 2	NP_897945	SYNW1854	1477.66	GYSSPYFVTDADR	3.99	0.685
60 kD chaperonin 2, GroEL homolog 2	NP_897945	SYNW1854	1002.52	IEDALNATR	3.55	0.442
60 kD chaperonin 2, GroEL homolog 2	NP_897945	SYNW1854	1665.98	ISAIADLVPVLEAVQK	3.39	0.645
60 kD chaperonin 2, GroEL homolog 2	NP_897945	SYNW1854	1688.86	KFGAPDIVNDGDTIAR	3.74	0.393
60 kD chaperonin 2, GroEL homolog 2	NP_897945	SYNW1854	3259.61	KFGAPDIVNDGDTIAREIELDDPFENLGAK	3	0.376
60 kD chaperonin 2, GroEL homolog 2	NP_897945	SYNW1854	827.535	LAGGVAVIK	2.77	0.429
60 kD chaperonin 2, GroEL homolog 2	NP_897945	SYNW1854	914.542	LIQQVASR	2.64	0.359
60 kD chaperonin 2, GroEL homolog 2	NP_897945	SYNW1854	1053.52	LLSFSDESR	2.53	0.355
60 kD chaperonin 2, GroEL homolog 2	NP_897945	SYNW1854	1271.71	LRIEDALNATR	3.32	0.389
60 kD chaperonin 2, GroEL homolog 2	NP_897945	SYNW1854	936.428	MIAEAMDR	2.57	0.443
60 kD chaperonin 2, GroEL homolog 2	NP_897945	SYNW1854	2614.25	NSGQGFNALTGTYEDLMAAGIVDAAK	5.35	0.703
60 kD chaperonin 2, GroEL homolog 2	NP_897945	SYNW1854	1185.62	NTAAGASPVELR	3.77	0.497
60 kD chaperonin 2, GroEL homolog 2	NP_897945	SYNW1854	1341.72	NTAAGASPVELRR	3.02	0.342
60 kD chaperonin 2, GroEL homolog 2	NP_897945	SYNW1854	1860.95	QICEFENPLILLTDR	2.86	0.349
60 kD chaperonin 2, GroEL homolog 2	NP_897945	SYNW1854	1989.05	QICEFENPLILLTDRK	3.14	0.528
60 kD chaperonin 2, GroEL homolog 2	NP_897945	SYNW1854	1476.69	QVATVSSGGDDEVGR	4.43	0.718
60 kD chaperonin 2, GroEL homolog 2	NP_897945	SYNW1854	2056.08	RVTISKENTTIVATDDHR	2.27	0.347
60 kD chaperonin 2, GroEL homolog 2	NP_897945	SYNW1854	2452.33	SGSPLLVLAEEVDGEALATLVVNR	5.27	0.659
60 kD chaperonin 2, GroEL homolog 2	NP_897945	SYNW1854	1768.84	SLATELEVTEGMAFDR	4.4	0.651
60 kD chaperonin 2, GroEL homolog 2	NP_897945	SYNW1854	1013.54	SQPVAGDAIR	2.53	0.533
60 kD chaperonin 2, GroEL homolog 2	NP_897945	SYNW1854	915.526	TGVEILQR	3.36	0.332
60 kD chaperonin 2, GroEL homolog 2	NP_897945	SYNW1854	1044.56	VGAPTETELK	2.86	0.419
60 kD chaperonin 2, GroEL homolog 2	NP_897945	SYNW1854	1333.68	VSADGVITVEESK	4.57	0.604
6-phosphogluconate dehydrogenase	NP_897212	SYNW1119	1309.66	ASYDAIESLVNK	1.91	0.449
6-phosphogluconate dehydrogenase	NP_897212	SYNW1119	1270.53	DCFGSHTYQR	2.8	0.502
6-phosphogluconate dehydrogenase	NP_897212	SYNW1119	1907.96	DLDYSLQMPSIAQIWK	1.98	0.334
6-phosphogluconate dehydrogenase	NP_897212	SYNW1119	2763.45	GTGLWTVVTALQMGASVPTIYASLNGR	1.71	0.381
6-phosphogluconate dehydrogenase	NP_897212	SYNW1119	2989.45	IQDAFAANPDLTNLMLDPWFADQINR	5.23	0.683
6-phosphogluconate dehydrogenase	NP_897212	SYNW1119	1169.65	LPQNLVQAMR	3.04	0.471
6-phosphogluconate dehydrogenase	NP_897212	SYNW1119	2429.16	MAAQVDDGPCVTYIGPGGSGHLVK	3.48	0.389
6-phosphogluconate dehydrogenase	NP_897212	SYNW1119	1505.76	NIQGATDLQDFVGK	4.26	0.496
6-phosphogluconate dehydrogenase	NP_897212	SYNW1119	1416.69	TKDPEDGADLVEK	3.78	0.512
6-phosphogluconate dehydrogenase	NP_897212	SYNW1119	1826.91	TYAKTEEFLNGRGQGR	1.56	0.286
6-phosphogluconate dehydrogenase	NP_897212	SYNW1119	1488.71	VDKEGAFHTEWLG	2.05	0.362
6-phosphogluconate dehydrogenase	NP_897212	SYNW1119	1046.57	VMSSLKPER	2.58	0.31
ABC transporter binding protein, glycine betaine/proline family	NP_898008	SYNW1917	3020.48	GDLDLMLMAWLPGTHLDYWSKVRDR	1.97	0.282
ABC transporter binding protein, glycine betaine/proline family	NP_898008	SYNW1917	1207.61	VLDLGPMYSGR	2.94	0.444
ABC transporter, ATP binding component	NP_898266	SYNW2175	2067.01	DGELVLYRGDYAYYLEK	2.23	0.319
ABC transporter, ATP binding component	NP_898266	SYNW2175	2124.09	EFEGAVLVVSHDRYFISR	2.03	0.337
ABC transporter, ATP-binding component	NP_896415	SYNW0320	1040.53	AGEIHAVMGR	2.97	0.439
ABC transporter, ATP-binding component	NP_896415	SYNW0320	1420.66	GSDLFELEPEER	2.19	0.271
ABC transporter, ATP-binding component	NP_896415	SYNW0320	2565.38	IVAGGVNQLATPDNATLLITHYQR	4.53	0.641
ABC transporter, ATP-binding component	NP_896415	SYNW0320	1899.96	LLDEITPDYVHVMAAGR	2.47	0.355
ABC transporter, ATP-binding component	NP_896415	SYNW0320	1722.83	TGYDWVDKELAAQGVA	2.31	0.365
ABC transporter, nitrate-like substrate binding protein	NP_897508	SYNW1415	1427.67	AGIPTEEYEQYK	2.56	0.457
ABC transporter, nitrate-like substrate binding protein	NP_897508	SYNW1415	3230.49	GMPTDQAATAFAAGQVDAVGAFPPYTGTAMQR	1.92	0.289
ABC transporter, nitrate-like substrate binding protein	NP_897508	SYNW1415	2034.1	TVAVEEGVVDDYLLSLALK	2.46	0.44
ABC transporter, nitrate-like substrate binding protein	NP_897508	SYNW1415	1836.83	WFDGYVQSMETFAAGK	3.97	0.634
ABC transporter, substrate binding protein component, possibly phosphate	NP_897379	SYNW1286	2322.26	HILGSSFGGNLPVGLTIGQAIDR	2.26	0.365
ABC transporter, substrate binding protein component, possibly phosphate	NP_897379	SYNW1286	2028.04	MLNIALMPAVDVGWLDNR	3.05	0.186
ABC transporter, substrate binding protein component, possibly phosphate	NP_897379	SYNW1286	2584.34	MLNIALMPAVDVGWLDNRGLTPR	2.74	0.2
ABC transporter, substrate binding protein component, possibly phosphate	NP_897379	SYNW1286	2895.55	NISSLVTTSNYIPLPDATYRLVDSKK	2.04	0.333
ABC transporter, substrate binding protein component, possibly phosphate	NP_897379	SYNW1286	1703.84	WNQVNLDYPDQAIK	3.81	0.237
ABC transporter, substrate binding protein, phosphate	NP_897111	SYNW1018	1855.85	AFIDQTVNFGASDDPMK	5.87	0.672
ABC transporter, substrate binding protein, phosphate	NP_897111	SYNW1018	1983.95	AFIDQTVNFGASDDPMKK	4.97	0.538
ABC transporter, substrate binding protein, phosphate	NP_897111	SYNW1018	2034.96	AFTNSMQAFSSTWTLGTGK	6.04	0.74
ABC transporter, substrate binding protein, phosphate	NP_897111	SYNW1018	971.552	ALNGIQLDK	2.91	0.292
ABC transporter, substrate binding protein, phosphate	NP_897111	SYNW1018	1455.82	ALNGIQLDKDLAGK	3.91	0.621
ABC transporter, substrate binding protein, phosphate	NP_897111	SYNW1018	2178.19	ALNGIQLDKDLAGKNPNPTAK	5.73	0.682
ABC transporter, substrate binding protein, phosphate	NP_897111	SYNW1018	1028.61	APSLGFVPLK	2.43	0.403
ABC transporter, substrate binding protein, phosphate	NP_897111	SYNW1018	1625.96	APSLGFVPLKGDILAK	4.68	0.633
ABC transporter, substrate binding protein, phosphate	NP_897111	SYNW1018	1225.65	DLAGKNPNPTAK	3.33	0.459
ABC transporter, substrate binding protein, phosphate	NP_897111	SYNW1018	1666.92	GAYPIATLTWVLAYK	5.19	0.656
ABC transporter, substrate binding protein, phosphate	NP_897111	SYNW1018	1098.66	GKVVAAALQNK	3.87	0.525
ABC transporter, substrate binding protein, phosphate	NP_897111	SYNW1018	1171.62	GNSGVAGVIQNR	4.02	0.509
ABC transporter, substrate binding protein, phosphate	NP_897111	SYNW1018	2521.29	GVVQIPMVGGTIAFGYNKPGCDLK	5.23	0.724
ABC transporter, substrate binding protein, phosphate	NP_897111	SYNW1018	2337.17	IRNWQDLGCQPGTITWVHR	5.43	0.569
ABC transporter, substrate binding protein, phosphate	NP_897111	SYNW1018	3012.51	IYQRWFADLAKSGGPQVNYQAVGSGSGR	2.19	0.265
ABC transporter, substrate binding protein, phosphate	NP_897111	SYNW1018	1983.95	KAFIDQTVNFGASDDPMK	5.26	0.601
ABC transporter, substrate binding protein, phosphate	NP_897111	SYNW1018	2112.04	KAFIDQTVNFGASDDPMKK	5.34	0.671
ABC transporter, substrate binding protein, phosphate	NP_897111	SYNW1018	1032.55	LNGAGASFPAK	2.34	0.526
ABC transporter, substrate binding protein, phosphate	NP_897111	SYNW1018	944.516	LTQEQAVR	2.07	0.433
ABC transporter, substrate binding protein, phosphate	NP_897111	SYNW1018	1443.73	MGAIGYVNQSYIK	4.07	0.641
ABC transporter, substrate binding protein, phosphate	NP_897111	SYNW1018	2389.29	NPNPTAKGAYPIATLTWVLAYK	1.46	0.341
ABC transporter, substrate binding protein, phosphate	NP_897111	SYNW1018	2067.98	NWQDLGCQPGTITWVHR	6.25	0.643
ABC transporter, substrate binding protein, phosphate	NP_897111	SYNW1018	728.405	PSVAAGAR	1.72	0.407
ABC transporter, substrate binding protein, phosphate	NP_897111	SYNW1018	2677.4	RGVVQIPMVGGTIAFGYNKPGCDLK	6.81	0.634
ABC transporter, substrate binding protein, phosphate	NP_897111	SYNW1018	1389.75	SGEFLKPSVAAGAR	4.41	0.554
ABC transporter, substrate binding protein, phosphate	NP_897111	SYNW1018	1620.77	SGGPQVNYQAVGSGSGR	4.69	0.663
ABC transporter, substrate binding protein, phosphate	NP_897111	SYNW1018	1748.87	SGGPQVNYQAVGSGSGRK	2.73	0.653
ABC transporter, substrate binding protein, phosphate	NP_897111	SYNW1018	1099.63	SVKWPAGVGAK	2.59	0.214
ABC transporter, substrate binding protein, phosphate	NP_897111	SYNW1018	913.547	VVAAALQNK	3.21	0.576
ABC transporter, substrate binding protein, phosphate	NP_897111	SYNW1018	1928.91	VVQEAFNYMLSDAAQDK	5.99	0.729
ABC transporter, substrate binding protein, phosphate	NP_897111	SYNW1018	2938.5	VVQEAFNYMLSDAAQDKAPSLGFVPLK	4.14	0.585
ABC transporter, substrate binding protein, phosphate	NP_897111	SYNW1018	850.446	WFADLAK	1.73	0.317
ABC transporter, substrate binding protein, phosphate	NP_897111	SYNW1018	785.431	WPAGVGAK	2.65	0.282
ABC transporter, substrate binding protein, phosphate	NP_897906	SYNW1815	1920.92	AFTSSMAAFSSAWTLGTGK	4.04	0.657
ABC transporter, substrate binding protein, phosphate	NP_897906	SYNW1815	2099.97	AYLDQTVNFGASDDPMISR	5.04	0.667
ABC transporter, substrate binding protein, phosphate	NP_897906	SYNW1815	1952.92	DVFNFMLSDEAQNVAPR	2.35	0.437
ABC transporter, substrate binding protein, phosphate	NP_897906	SYNW1815	1483.75	EGAIGYLNQSYIR	3.53	0.59
ABC transporter, substrate binding protein, phosphate	NP_897906	SYNW1815	1593.84	ITGAGATFPAQIYQR	4.17	0.592
ABC transporter, substrate binding protein, phosphate	NP_897906	SYNW1815	2228.07	KAYLDQTVNFGASDDPMISR	2.71	0.405
ABC transporter, substrate binding protein, phosphate	NP_897906	SYNW1815	801.498	LGFVPLR	1.91	0.241
ABC transporter, substrate binding protein, phosphate	NP_897906	SYNW1815	1398.85	LGFVPLRGDILAK	2.71	0.36
ABC transporter, substrate binding protein, phosphate	NP_897906	SYNW1815	2485.14	WFGMLAGNDGPMVNYQAIGSGSGR	4.8	0.536
acetolactate synthase III small subunit	NP_896773	SYNW0680	1712.88	HTLSVLVEDESGALSR	3.06	0.545
acetolactate synthase III small subunit	NP_896773	SYNW0680	1952.93	LTMVVEGDDQTLQQMTK	1.74	0.263
acetolactate synthase III small subunit	NP_896773	SYNW0680	2063.2	LVNVLQVLDLTQRPAVER	3.2	0.531
acetolactate synthase III small subunit	NP_896773	SYNW0680	1787.9	RGFNIDSLAVGPAEADR	3.52	0.354
acetolactate synthase III small subunit	NP_896773	SYNW0680	1280.7	SAVFDLVQVFR	3.31	0.592
acetyl-coenzyme A synthetase	NP_897106	SYNW1013	1819.87	ALAAGQEVSGDTSTLEDR	3.99	0.62
acetyl-coenzyme A synthetase	NP_897106	SYNW1013	1220.53	DPDGFWGEAAR	2.61	0.246
acetyl-coenzyme A synthetase	NP_897106	SYNW1013	929.553	GTVDRLLR	2.22	0.266
acetyl-coenzyme A synthetase	NP_897106	SYNW1013	2038.09	HGITIFYTAPTAIRAFMK	1.76	0.335
acetyl-coenzyme A synthetase	NP_897106	SYNW1013	1814.95	IGAPHSVVFGGFSAEALR	1.89	0.298
acetyl-coenzyme A synthetase	NP_897106	SYNW1013	1473.8	MVSPSVRRIDTGR	2.12	0.303
acetyl-coenzyme A synthetase	NP_897106	SYNW1013	1215.65	TKQPVEMVAGR	2.22	0.403
acetyl-coenzyme A synthetase	NP_897106	SYNW1013	2896.37	WFEGGTTNLSYNCLDRHLEGAKAEK	2.22	0.243
acetylornithine aminotransferase	NP_897727	SYNW1634	2468.28	HLCSERNILLILDEVQVGMGR	1.75	0.387
acetylornithine aminotransferase	NP_897727	SYNW1634	1848.92	HLDAVAGIATDTLGHSDR	4.94	0.7
acetylornithine aminotransferase	NP_897727	SYNW1634	2721.47	LRHLCSERNILLILDEVQVGMGR	1.97	0.288
aconitate hydratase	NP_898589	SYNW2500	3252.46	ACGLPGVRPGTSCEPMMTTVGSQDTTGPMTR	5.78	0.59
aconitate hydratase	NP_898589	SYNW2500	1492.67	AEGYYATFEAAGSR	2.04	0.344
aconitate hydratase	NP_898589	SYNW2500	2183.15	AQLGLAPSDAFIRPSAPADTGK	2.14	0.483
aconitate hydratase	NP_898589	SYNW2500	1520.8	FELKPSTISDEVR	3.81	0.444
aconitate hydratase	NP_898589	SYNW2500	1261.69	FSGSLQPGVTLR	2.63	0.497
aconitate hydratase	NP_898589	SYNW2500	1918.04	GGVALRPGDGIIHSWLNR	2.63	0.234
aconitate hydratase	NP_898589	SYNW2500	1657.83	GHPVAYVGDVVGTGSSR	2.98	0.445
aconitate hydratase	NP_898589	SYNW2500	1220.62	IDPLSDELYR	2.69	0.618
aconitate hydratase	NP_898589	SYNW2500	799.486	IPLMIGR	1.92	0.269
aconitate hydratase	NP_898589	SYNW2500	1570.77	IPTPDEYHSIAAEK	3.14	0.542
aconitate hydratase	NP_898589	SYNW2500	1134.56	LASCAAEGLSR	3.27	0.591
aconitate hydratase	NP_898589	SYNW2500	1267.65	LSEATVSEYLR	3.32	0.448
aconitate hydratase	NP_898589	SYNW2500	2339.05	MDEETLKAEGYYATFEAAGSR	2.5	0.275
aconitate hydratase	NP_898589	SYNW2500	1741.69	MEMPGCSLCMGNQAR	4.54	0.639
aconitate hydratase	NP_898589	SYNW2500	1642.79	MLLPDSVGTGGDSHTR	2.15	0.336
aconitate hydratase	NP_898589	SYNW2500	2474.03	PGTSCEPMMTTVGSQDTTGPMTR	2.36	0.294
aconitate hydratase	NP_898589	SYNW2500	2125.15	PSTISDEVRAGGRIPLMIGR	1.96	0.268
aconitate hydratase	NP_898589	SYNW2500	1665.8	QVVDSWAAAEWFTR	3.37	0.652
aconitate hydratase	NP_898589	SYNW2500	2158.05	TLLVYDAFNDVMELAASNR	1.57	0.279
aconitate hydratase	NP_898589	SYNW2500	1456.69	VEDNTTVFSTSTR	2.75	0.342
aconitate hydratase	NP_898589	SYNW2500	1788.82	YLNFDQISGFEDQGR	3.17	0.601
adenine phosphoribosyltransferase	NP_896907	SYNW0814	1271.75	GFIVGTPLALQR	2.82	0.358
adenine phosphoribosyltransferase	NP_896907	SYNW0814	1413.73	LEIQSDALTGNPR	3.8	0.501
adenine phosphoribosyltransferase	NP_896907	SYNW0814	2026.06	LGAICDAVQPDLIVGIESR	4.69	0.594
adenine phosphoribosyltransferase	NP_896907	SYNW0814	1117.55	NPAAMVEVMR	2.12	0.497
adenine phosphoribosyltransferase	NP_896907	SYNW0814	1512.83	SALPDEVLAESLIR	3.12	0.5
adenine phosphoribosyltransferase	NP_896907	SYNW0814	874.514	SLGFVPVR	1.88	0.517
adenine phosphoribosyltransferase	NP_896907	SYNW0814	2099.17	VLVVDDLLATGGTAAATGSLVR	2.82	0.564
Adenylate kinase	NP_898177	SYNW2086	1461.75	GLSSGGWLLDGFPR	1.66	0.424
Adenylate kinase	NP_898177	SYNW2086	1259.6	GRDDDNEAVIR	3.17	0.426
Adenylate kinase	NP_898177	SYNW2086	949.521	NRLEVYR	1.73	0.364
Adenylate kinase	NP_898177	SYNW2086	1903.92	SEVAAGTALGQEAEAVMNR	2.58	0.41
adenylosuccinate lyase	NP_896500	SYNW0405	1261.6	ANLEADADVTSR	2.09	0.293
adenylosuccinate lyase	NP_896500	SYNW0405	1121.54	GLGVYPDNMR	1.92	0.405
adenylosuccinate lyase	NP_896500	SYNW0405	2064.03	HDVIAFLTNVNEHVGDAGR	5.51	0.613
adenylosuccinate lyase	NP_896500	SYNW0405	1145.6	IAGWLAETER	2.6	0.282
adenylosuccinate lyase	NP_896500	SYNW0405	1071.6	ILEIEAEVR	2.24	0.313
adenylosuccinate lyase	NP_896500	SYNW0405	1199.66	LELDALADALR	4.17	0.4
adenylosuccinate lyase	NP_896500	SYNW0405	2873.39	LSADQLADCFSTELHQANLGVIWER	5.77	0.675
adenylosuccinate lyase	NP_896500	SYNW0405	1470.72	NMNVYGGVVFSQR	2.56	0.518
adenylosuccinate lyase	NP_896500	SYNW0405	1540.79	SHAIHGEPITFGFK	2.85	0.272
adenylosuccinate lyase	NP_896500	SYNW0405	1856.97	SYVVAALENVALWHER	4.82	0.644
adenylosuccinate lyase	NP_896500	SYNW0405	1393.68	TDVLEVEENFAK	4.22	0.605
adenylosuccinate lyase	NP_896500	SYNW0405	1216.71	VLLALVGTGMSR	2.02	0.282
adenylosuccinate lyase	NP_896500	SYNW0405	1099.6	VPQDALDTIK	2.85	0.549
adenylosuccinate lyase	NP_896500	SYNW0405	1709.82	YTLPEMGAVWSEQAK	3.14	0.613
adenylosuccinate synthetase	NP_897864	SYNW1773	2002.1	FLADLMEVPIAIVSLGASR	4.53	0.655
adenylosuccinate synthetase	NP_897864	SYNW1773	982.459	GGEFGTTTGR	2.03	0.505
adenylosuccinate synthetase	NP_897864	SYNW1773	921.468	GIGPTYADK	1.86	0.329
adenylosuccinate synthetase	NP_897864	SYNW1773	1505.7	IEHFPSSAEDFAR	2.67	0.611
adenylosuccinate synthetase	NP_897864	SYNW1773	1605.83	KLEDLPDAAMAYLR	3.86	0.588
adenylosuccinate synthetase	NP_897864	SYNW1773	1900.98	LAPHVVECTQAIHQAAR	2.56	0.538
adenylosuccinate synthetase	NP_897864	SYNW1773	2245.2	NQLLETIYGVEPLDAETVIK	3.28	0.722
adenylosuccinate synthetase	NP_897864	SYNW1773	1345.67	VGEGPFPTELSGR	3.62	0.614
adenylosuccinate synthetase	NP_897864	SYNW1773	1043.57	VIDLLDEAR	2.15	0.289
adenylosuccinate synthetase	NP_897864	SYNW1773	1700.84	YQGGVNAGHTIVVDDR	2.58	0.482
Adenylylsulfate kinase	NP_898372	SYNW2283	1937.95	EFTGISSPYEAPQAAELK	4.92	0.706
Adenylylsulfate kinase	NP_898372	SYNW2283	1392.71	GLATYVLDGDNVR	3.91	0.621
Adenylylsulfate kinase	NP_898372	SYNW2283	1816.95	IDTGSQELAESVDLVIK	3.91	0.619
Adenylylsulfate kinase	NP_898372	SYNW2283	1423.76	SAILWFTGLSGSGK	3.46	0.753
Adenylylsulfate kinase	NP_898372	SYNW2283	1475.8	STLANAVNAALFQR	3.47	0.406
AICARFT/IMPCHase bienzyme:Methylglyoxal synthase-like domain	NP_896344	SYNW0249	1691.86	ACDELGLAMLLTGRR	2.29	0.274
AICARFT/IMPCHase bienzyme:Methylglyoxal synthase-like domain	NP_896344	SYNW0249	1756.98	LAASHGITAVIHPGGSLR	3.05	0.515
AICARFT/IMPCHase bienzyme:Methylglyoxal synthase-like domain	NP_896344	SYNW0249	1169.65	VLEDAGLPVTR	3.14	0.282
alanyl-tRNA synthetase	NP_898449	SYNW2360	2152.03	ITVDLDGFEVAMEEQRQR	1.94	0.259
alanyl-tRNA synthetase	NP_898449	SYNW2360	1992.94	MAAAASSSSAASAPRSGEDIR	1.84	0.302
alanyl-tRNA synthetase	NP_898449	SYNW2360	3233.53	MAAAASSSSAASAPRSGEDIREAFLNFYAER	3.05	0.157
alanyl-tRNA synthetase	NP_898449	SYNW2360	1967.97	MERGHLAVGDTVNAQVDR	2.68	0.362
alanyl-tRNA synthetase	NP_898449	SYNW2360	863.473	QLGDRFK	1.34	0.41
allophycocyanin alpha chain	NP_896580	SYNW0485	835.442	AFVTGGQR	1.57	0.383
allophycocyanin alpha chain	NP_896580	SYNW0485	991.419	DMDYYLR	2.58	0.423
allophycocyanin alpha chain	NP_896580	SYNW0485	2314.29	LVTYGIVAGDVTPIEEIGVIGAK	5.79	0.695
allophycocyanin alpha chain	NP_896580	SYNW0485	976.521	QAGGQLFQK	1.77	0.327
allophycocyanin alpha chain	NP_896580	SYNW0485	2394.12	RPDVISPGGNAYGEEMTATCLR	5.83	0.714
allophycocyanin alpha chain	NP_896580	SYNW0485	1444.75	SLGTPLEAMAEAVR	3.99	0.657
allophycocyanin alpha chain	NP_896580	SYNW0485	2691.29	TVAMGLLTGDDAAEAGTYFDYVVGALA	2.2	0.328
allophycocyanin alpha chain	NP_896580	SYNW0485	1061.54	VAQVLCESR	3.57	0.48
allophycocyanin alpha chain	NP_896580	SYNW0485	1262.66	YLSPGELDQIK	3.67	0.57
allophycocyanin alpha-B chain	NP_897322	SYNW1229	3233.57	DASLALLSDAQVMLAAPYFDYLIQGMQTST	2.99	0.248
allophycocyanin alpha-B chain	NP_897322	SYNW1229	1300.67	DLILQADEDLR	3.24	0.367
allophycocyanin alpha-B chain	NP_897322	SYNW1229	3496.71	DLILQADEDLRYPTSGELQSMVAFLEQGAMR	1.9	0.331
allophycocyanin alpha-B chain	NP_897322	SYNW1229	1002.47	DYSWYLR	1.93	0.366
allophycocyanin alpha-B chain	NP_897322	SYNW1229	1983.9	EMYNSLGVPMPGMVEAMK	1.85	0.415
allophycocyanin alpha-B chain	NP_897322	SYNW1229	1578.79	KPEYVAPGGNAYGQK	4.11	0.675
allophycocyanin alpha-B chain	NP_897322	SYNW1229	2363.26	LVTYGVLAGSTEMIQDIGLVGAR	4.25	0.739
allophycocyanin alpha-B chain	NP_897322	SYNW1229	1450.7	PEYVAPGGNAYGQK	2.52	0.209
allophycocyanin alpha-B chain	NP_897322	SYNW1229	2231.05	YPTSGELQSMVAFLEQGAMR	2.18	0.334
allophycocyanin alpha-B chain	NP_897322	SYNW1229	2743.38	YPTSGELQSMVAFLEQGAMRVSVVK	2.09	0.271
allophycocyanin beta chain	NP_896579	SYNW0484	1329.75	AAATISANASAIIR	4.3	0.556
allophycocyanin beta chain	NP_896579	SYNW0484	1051.58	ALLYSDITR	2.68	0.477
allophycocyanin beta chain	NP_896579	SYNW0484	2045.01	ALLYSDITRPGGNMYTTR	3.2	0.55
allophycocyanin beta chain	NP_896579	SYNW0484	2529.28	DAVAKALLYSDITRPGGNMYTTR	2.19	0.326
allophycocyanin beta chain	NP_896579	SYNW0484	957.468	DLDYYLR	2.84	0.364
allophycocyanin beta chain	NP_896579	SYNW0484	2860.33	DLDYYLRYSTYAMLAGDTSILDER	1.81	0.255
allophycocyanin beta chain	NP_896579	SYNW0484	1724.73	EMGVYFDYICSGLGN	3.31	0.587
allophycocyanin beta chain	NP_896579	SYNW0484	2191.14	ETYNSLGVPIGATVQAIQAMK	4.95	0.682
allophycocyanin beta chain	NP_896579	SYNW0484	3385.77	ETYNSLGVPIGATVQAIQAMKEVTAGLVGPDAGK	2.7	0.379
allophycocyanin beta chain	NP_896579	SYNW0484	1213.64	EVTAGLVGPDAGK	3.13	0.452
allophycocyanin beta chain	NP_896579	SYNW0484	1262.64	MQDAITNVINK	3.91	0.518
allophycocyanin beta chain	NP_896579	SYNW0484	1012.45	PGGNMYTTR	2.35	0.23
allophycocyanin beta chain	NP_896579	SYNW0484	909.472	RYAACIR	2.4	0.347
allophycocyanin beta chain	NP_896579	SYNW0484	2883.34	SDVQGLYLDTASMTNLESYFASGELR	5.38	0.761
allophycocyanin beta chain	NP_896579	SYNW0484	2815.54	VLNGLKETYNSLGVPIGATVQAIQAMK	2.68	0.206
allophycocyanin beta chain	NP_896579	SYNW0484	1905.89	YSTYAMLAGDTSILDER	5.48	0.6
alternative thymidylate synthase	NP_896374	SYNW0279	1415.69	DLLSAGFAEEHAR	3.24	0.5
alternative thymidylate synthase	NP_896374	SYNW0279	1224.6	VGVSFDVQSMR	3.15	0.484
alternative thymidylate synthase	NP_896374	SYNW0279	1734.86	YRDLLSAGFAEEHAR	4.07	0.472
Aminotransferase class-I	NP_897264	SYNW1171	1996.95	AAAALQSQSTSNVCSFAQR	1.87	0.388
Aminotransferase class-I	NP_897264	SYNW1171	2638.44	AAVAEKLSSGNGIAITPEQVLITNGGK	2	0.354
Aminotransferase class-I	NP_897264	SYNW1171	1358.58	ACVSAMAESYNR	3.1	0.599
Aminotransferase class-I	NP_897264	SYNW1171	1670.78	ACVSAMAESYNRRR	2.26	0.262
Aminotransferase class-I	NP_897264	SYNW1171	1898.01	ALEQAGLAVVPGLAFGNDR	2.91	0.473
Aminotransferase class-I	NP_897264	SYNW1171	2327.23	ALEQAGLAVVPGLAFGNDRCIR	1.82	0.349
Aminotransferase class-I	NP_897264	SYNW1171	1568.88	LDLAAVEAAISPRSR	2.05	0.16
Aminotransferase class-I	NP_897264	SYNW1171	2901.63	LDLAAVEAAISPRSRLLLLNSPGNPTGR	2.41	0.225
Aminotransferase class-I	NP_897264	SYNW1171	1313.72	LGYLAGHQDVIK	2.27	0.309
Aminotransferase class-I	NP_897264	SYNW1171	1260.66	LIPTQAEEGFR	1.64	0.37
Aminotransferase class-I	NP_897264	SYNW1171	1351.77	LLLLNSPGNPTGR	3.38	0.609
Aminotransferase class-I	NP_897264	SYNW1171	1300.67	QELEDVAELVR	2.76	0.482
Aminotransferase class-I	NP_897264	SYNW1171	2080.17	QLLTEGLQAIEGITLVEPR	2.59	0.433
Aminotransferase class-I	NP_897264	SYNW1171	1456.78	RQELEDVAELVR	4.11	0.432
Aminotransferase class-I	NP_897264	SYNW1171	1145.56	YGPAAGDPELR	3.5	0.517
anchor polypeptide LCM	NP_896581	SYNW0486	1128.67	AATAATIALLGR	2.93	0.38
anchor polypeptide LCM	NP_896581	SYNW0486	1837.97	AVQELVEQLPASDSVPR	4.9	0.642
anchor polypeptide LCM	NP_896581	SYNW0486	1677.75	DLGTEAQESAGWGSNR	2.87	0.453
anchor polypeptide LCM	NP_896581	SYNW0486	2900.48	DMGWFLRYVGYALVAGDPSILAVNTR	1.92	0.431
anchor polypeptide LCM	NP_896581	SYNW0486	1818.78	EYNESFGEDTVPFER	3.3	0.439
anchor polypeptide LCM	NP_896581	SYNW0486	1798.83	EYRQQFHDGYVNSR	2.13	0.225
anchor polypeptide LCM	NP_896581	SYNW0486	1104.6	FITPGDLSVR	2.51	0.46
anchor polypeptide LCM	NP_896581	SYNW0486	1747.88	GFAQGTDLNPSLMQIR	2.32	0.38
anchor polypeptide LCM	NP_896581	SYNW0486	1624.83	GFIEAVALSDAFQTR	3.37	0.637
anchor polypeptide LCM	NP_896581	SYNW0486	1165.62	GISSLEEFRK	2.2	0.414
anchor polypeptide LCM	NP_896581	SYNW0486	1215.57	GNAGMTPPTDAAI	2.33	0.286
anchor polypeptide LCM	NP_896581	SYNW0486	1211.71	IIAANAEAIVAR	4.2	0.54
anchor polypeptide LCM	NP_896581	SYNW0486	1538.83	KGFYGVVDALINSR	3.58	0.662
anchor polypeptide LCM	NP_896581	SYNW0486	2034.06	LENGDISLREFVRCVAR	2.11	0.342
anchor polypeptide LCM	NP_896581	SYNW0486	943.572	LFNLAPLR	3.04	0.429
anchor polypeptide LCM	NP_896581	SYNW0486	1172.59	LLEGAGGDADVR	3.65	0.564
anchor polypeptide LCM	NP_896581	SYNW0486	1016.6	LLGRPTFGR	2.19	0.294
anchor polypeptide LCM	NP_896581	SYNW0486	1975.02	LLVSNGLNSPGQLDSASFR	3.9	0.661
anchor polypeptide LCM	NP_896581	SYNW0486	2305.19	LLVSNGLNSPGQLDSASFRSSR	2.43	0.322
anchor polypeptide LCM	NP_896581	SYNW0486	1367.74	LQQIATGGNVNPR	4.13	0.594
anchor polypeptide LCM	NP_896581	SYNW0486	1894.91	NLLGNSKATSEGWSGMAR	1.62	0.328
anchor polypeptide LCM	NP_896581	SYNW0486	2811.39	NTESSTQAVINAVYVQVLGNAGYAGER	3.47	0.531
anchor polypeptide LCM	NP_896581	SYNW0486	1046.56	SGVSQATLQR	2.7	0.239
anchor polypeptide LCM	NP_896581	SYNW0486	2992.54	SSLPASLSLTRPCSETELLNVINATYR	4.14	0.535
anchor polypeptide LCM	NP_896581	SYNW0486	1379.73	VELENLVNFFR	3.09	0.458
anchor polypeptide LCM	NP_896581	SYNW0486	1658.91	VSPQLFDTLPLSSVR	3.2	0.321
anchor polypeptide LCM	NP_896581	SYNW0486	1415.83	VVLPTGFNAISVAK	1.85	0.406
anchor polypeptide LCM	NP_896581	SYNW0486	1407.69	WEIDALFDTAAR	3.08	0.584
anchor polypeptide LCM	NP_896581	SYNW0486	1130.59	YWSGLYITK	2.66	0.602
apocytochrome f precursor	NP_897933	SYNW1842	978.489	GQVYPTGEK	1.85	0.337
apocytochrome f precursor	NP_897933	SYNW1842	1191.61	GRGQVYPTGEK	3.28	0.59
apocytochrome f precursor	NP_897933	SYNW1842	2358.29	KLTQAEVPQSVLPDTVFTASVK	2.36	0.397
apocytochrome f precursor	NP_897933	SYNW1842	1043.54	YQLHVGGNR	2.79	0.418
Argininosuccinate synthase	NP_898602	SYNW2513	2975.55	ALDAGASQSLVGDLIQPFIEEFAFPAIR	3.79	0.638
Argininosuccinate synthase	NP_898602	SYNW2513	1371.63	EVGADAVAHGCTGK	3.6	0.56
Argininosuccinate synthase	NP_898602	SYNW2513	1418.72	VLTPAREWGMSR	2.02	0.334
aspartate aminotransferase	NP_898238	SYNW2147	1316.7	AFSAANPDAALIR	3.88	0.52
aspartate aminotransferase	NP_898238	SYNW2147	1122.59	AGYLFPEIGR	2.63	0.457
aspartate aminotransferase	NP_898238	SYNW2147	918.446	ANVDAAMAR	1.9	0.396
aspartate aminotransferase	NP_898238	SYNW2147	1929.91	ANVVGTPGSGFGASGEGYFR	5.72	0.641
aspartate aminotransferase	NP_898238	SYNW2147	921.486	CAFTVVPK	1.77	0.315
aspartate aminotransferase	NP_898238	SYNW2147	1662.78	CDSSNILDILGEGNR	4.38	0.565
aspartate aminotransferase	NP_898238	SYNW2147	1196.64	FNGVSYIIQR	2.81	0.416
aspartate aminotransferase	NP_898238	SYNW2147	1494.71	GAEAVYSDAGQAEVK	3.79	0.609
aspartate aminotransferase	NP_898238	SYNW2147	1713.76	GCDISAEEIFVSDGSK	5.11	0.762
aspartate aminotransferase	NP_898238	SYNW2147	1610.84	GLVNFYMENAAIIR	3.99	0.532
aspartate aminotransferase	NP_898238	SYNW2147	1859.9	GTASNGEAVELWGLWNR	3.02	0.409
aspartate aminotransferase	NP_898238	SYNW2147	2180.11	IAVTDPVYPVYVDTNVMAGR	5.46	0.785
aspartate aminotransferase	NP_898238	SYNW2147	1610.86	LGIGDVTEPLPLACR	4.26	0.637
aspartate aminotransferase	NP_898238	SYNW2147	794.415	LSAFNSR	1.74	0.335
aspartate aminotransferase	NP_898238	SYNW2147	1935.02	LSAFNSRANVDAAMARIK	1.76	0.348
aspartate aminotransferase	NP_898238	SYNW2147	2684.22	TAIDAMGTAEGFHGYGPEQGYGWLR	3.25	0.237
aspartate aminotransferase	NP_898238	SYNW2147	3212.51	TAIDAMGTAEGFHGYGPEQGYGWLREAIAK	0.953	0.444
aspartate aminotransferase	NP_898238	SYNW2147	1993.91	TPEGMDSWGFFDHLLNK	2.67	0.576
aspartyl/glutamyl-tRNA amidotransferase subunit B	NP_898445	SYNW2356	1538.89	AGVALAEIVSKPDLR	2.84	0.368
aspartyl/glutamyl-tRNA amidotransferase subunit B	NP_898445	SYNW2356	1492.73	AYETGEPIVQETR	3.45	0.641
aspartyl/glutamyl-tRNA amidotransferase subunit B	NP_898445	SYNW2356	1138.54	EAAEYASEIR	2.33	0.368
aspartyl/glutamyl-tRNA amidotransferase subunit B	NP_898445	SYNW2356	2773.44	GLGMISDPAALQAIVDELLAAHPDEVK	2.51	0.417
aspartyl/glutamyl-tRNA amidotransferase subunit B	NP_898445	SYNW2356	3147.65	GLGMISDPAALQAIVDELLAAHPDEVKAFR	2.31	0.299
aspartyl/glutamyl-tRNA amidotransferase subunit B	NP_898445	SYNW2356	2449.23	IGIERLHMEEDAGKLVHAGSDR	1.68	0.269
aspartyl/glutamyl-tRNA amidotransferase subunit B	NP_898445	SYNW2356	1432.72	LAGSTHSLVDYNR	1.91	0.403
aspartyl/glutamyl-tRNA amidotransferase subunit B	NP_898445	SYNW2356	1938.98	LSANWITGDIAAHVNSNR	3.76	0.504
aspartyl/glutamyl-tRNA amidotransferase subunit B	NP_898445	SYNW2356	2704.4	LSYAELPFRPEQLAEMVQLIDGGK	2.62	0.321
aspartyl/glutamyl-tRNA amidotransferase subunit B	NP_898445	SYNW2356	1045.54	RGPDAPFGTK	3.12	0.493
aspartyl/glutamyl-tRNA amidotransferase subunit B	NP_898445	SYNW2356	1486.68	YADDLGLSQYDAR	2.89	0.616
aspartyl/glutamyl-tRNA amidotransferase subunit B	NP_898445	SYNW2356	1946.95	YFPDPDLGPIEVSVDQR	2.89	0.563
aspartyl/glutamyl-tRNA amidotransferase subunit B	NP_898445	SYNW2356	1625.76	YLGVSDGNMQEGSLR	4.97	0.588
Aspartyl-tRNA synthetase:GAD domain:tRNA synthetase, class I	NP_898515	SYNW2426	932.531	AGAGGLAFIR	3.02	0.408
Aspartyl-tRNA synthetase:GAD domain:tRNA synthetase, class I	NP_898515	SYNW2426	1946.03	AQAYDLVLNGLELGGGSLR	3.22	0.406
Aspartyl-tRNA synthetase:GAD domain:tRNA synthetase, class I	NP_898515	SYNW2426	1333.62	CLMTNAPGGVADK	2.97	0.323
Aspartyl-tRNA synthetase:GAD domain:tRNA synthetase, class I	NP_898515	SYNW2426	2226.2	DHGGVIFIDLRDRSGTVQIK	1.47	0.432
Aspartyl-tRNA synthetase:GAD domain:tRNA synthetase, class I	NP_898515	SYNW2426	1987.93	EQNIDQQVQLCGWVDR	5.6	0.664
Aspartyl-tRNA synthetase:GAD domain:tRNA synthetase, class I	NP_898515	SYNW2426	1994.01	FLEDEGFIEVETPVLTR	4.47	0.693
Aspartyl-tRNA synthetase:GAD domain:tRNA synthetase, class I	NP_898515	SYNW2426	939.501	IHDSALQR	1.6	0.396
Aspartyl-tRNA synthetase:GAD domain:tRNA synthetase, class I	NP_898515	SYNW2426	1375.72	IKPGGDVFSEAQK	3.31	0.487
Aspartyl-tRNA synthetase:GAD domain:tRNA synthetase, class I	NP_898515	SYNW2426	1176.49	MTWHDAMER	2.41	0.316
Aspartyl-tRNA synthetase:GAD domain:tRNA synthetase, class I	NP_898515	SYNW2426	1937.96	PDTRYGMELTNVSDIVK	2.01	0.289
Aspartyl-tRNA synthetase:GAD domain:tRNA synthetase, class I	NP_898515	SYNW2426	2033.06	TGAEPGTLLLFGAGDTATVNK	3.07	0.183
Aspartyl-tRNA synthetase:GAD domain:tRNA synthetase, class I	NP_898515	SYNW2426	1809.91	VDPDLGAEAFAVAEHLR	2.11	0.283
Aspartyl-tRNA synthetase:GAD domain:tRNA synthetase, class I	NP_898515	SYNW2426	1468.74	YGMELTNVSDIVK	3.2	0.488
ATP phosphoribosyltransferase	NP_897635	SYNW1542	2951.45	FAAAGLDFSAALDKDNRQLMLPTPCGR	2.48	0.206
ATP phosphoribosyltransferase	NP_897635	SYNW1542	1829.07	MITVALAKGALLKDSAAR	1.89	0.244
ATP synthase subunit A	NP_896589	SYNW0494	1227.71	AASVANVVEVLR	3.76	0.371
ATP synthase subunit A	NP_896589	SYNW0494	1447.74	AIDGKGEIATSETR	4.43	0.612
ATP synthase subunit A	NP_896589	SYNW0494	1237.67	ATLVIYDDLSK	3.31	0.459
ATP synthase subunit A	NP_896589	SYNW0494	2755.48	ATLVIYDDLSKQAAAYRQMSLLLR	1.93	0.396
ATP synthase subunit A	NP_896589	SYNW0494	1432.75	DAISEVVSTLVASAA	2.32	0.456
ATP synthase subunit A	NP_896589	SYNW0494	1625.77	DQDMICVYVAVGQK	2.8	0.409
ATP synthase subunit A	NP_896589	SYNW0494	1600.68	EAYPGDVFYCHSR	3.55	0.528
ATP synthase subunit A	NP_896589	SYNW0494	815.462	ELIIGDR	1.75	0.3
ATP synthase subunit A	NP_896589	SYNW0494	1026.58	GLIDAVPVDK	2.31	0.436
ATP synthase subunit A	NP_896589	SYNW0494	1299.71	IASVPVGEAMLGR	3.01	0.48
ATP synthase subunit A	NP_896589	SYNW0494	1329.74	KLMSPEAEAILK	3.04	0.333
ATP synthase subunit A	NP_896589	SYNW0494	2351.22	KSVHEPMQTGITAIDAMIPVGR	3.57	0.569
ATP synthase subunit A	NP_896589	SYNW0494	3227.59	LELAQFAELAAFSQFASDLDASTQQQLER	5.59	0.752
ATP synthase subunit A	NP_896589	SYNW0494	1327.74	LIESMAPGIIQR	4.13	0.31
ATP synthase subunit A	NP_896589	SYNW0494	1201.65	LMSPEAEAILK	2.6	0.378
ATP synthase subunit A	NP_896589	SYNW0494	2615.38	LMSPEAEAILKDAISEVVSTLVASAA	2.76	0.551
ATP synthase subunit A	NP_896589	SYNW0494	2591.34	MVSIRPDEISAILKQQIEDYDK	2.04	0.433
ATP synthase subunit A	NP_896589	SYNW0494	860.502	QMSLLLR	1.8	0.242
ATP synthase subunit A	NP_896589	SYNW0494	2271.27	QPQFSPLILAEQVAIVYAGVK	4.34	0.643
ATP synthase subunit A	NP_896589	SYNW0494	1038.47	QQIEDYDK	1.57	0.378
ATP synthase subunit A	NP_896589	SYNW0494	2836.43	QQIEDYDKSVSVSNVGSVLTVGDGIAR	2.38	0.354
ATP synthase subunit A	NP_896589	SYNW0494	1562.81	SNKPEFITEIQEK	3.53	0.66
ATP synthase subunit A	NP_896589	SYNW0494	2223.13	SVHEPMQTGITAIDAMIPVGR	4.76	0.629
ATP synthase subunit A	NP_896589	SYNW0494	1816.98	SVSVSNVGSVLTVGDGIAR	4.53	0.61
ATP synthase subunit A	NP_896589	SYNW0494	1300.75	TAIAIDTILNQK	2.74	0.304
ATP synthase subunit A	NP_896589	SYNW0494	722.383	VVDFSR	1.63	0.33
ATP synthase subunit A	NP_896589	SYNW0494	2173.16	VVNSLGRAIDGKGEIATSETR	2.67	0.456
ATP synthase subunit B	NP_896586	SYNW0491	1215.6	EALAAAEAEANR	4.96	0.557
ATP synthase subunit B	NP_896586	SYNW0491	2726.48	ESARTQLQGQVDQLSTTIINRLLAA	2.12	0.282
ATP synthase subunit B	NP_896586	SYNW0491	1797.96	LAQVEQLEADLAEQLK	4.37	0.684
ATP synthase subunit B	NP_896586	SYNW0491	1771.88	QAAQSVIVEAEQEVDR	3.07	0.583
ATP synthase subunit B	NP_896586	SYNW0491	1915.02	TQLQGQVDQLSTTIINR	3.47	0.414
ATP synthase subunit B	NP_896587	SYNW0492	1303.67	LIDSTITNLENA	2.96	0.461
ATP synthase subunit B	NP_896587	SYNW0492	1514.78	QAILQELQDAETR	2.35	0.445
ATP synthase subunit B	NP_896587	SYNW0492	886.499	VLSDLPSR	1.94	0.342
ATP synthase subunit B	NP_896607	SYNW0512	1176.6	AVAMSGTDGLVR	4.22	0.574
ATP synthase subunit B	NP_896607	SYNW0512	1455.77	DAPNLTELETKPK	3.94	0.691
ATP synthase subunit B	NP_896607	SYNW0512	1935.03	DVNKQDVLLFVDNIFR	5.63	0.632
ATP synthase subunit B	NP_896607	SYNW0512	1243.55	EGNDLYEEFK	1.75	0.384
ATP synthase subunit B	NP_896607	SYNW0512	2472.14	EGNDLYEEFKESGVINADDLSK	4.11	0.52
ATP synthase subunit B	NP_896607	SYNW0512	1386.68	EHGGVSVFGGVGER	3.05	0.729
ATP synthase subunit B	NP_896607	SYNW0512	2756.4	ELQDIIAILGLDELSEDDRQTVDR	3.27	0.547
ATP synthase subunit B	NP_896607	SYNW0512	1247.61	ESGVINADDLSK	3.17	0.429
ATP synthase subunit B	NP_896607	SYNW0512	2016.03	FLSQPFFVAEIFTGMPGK	2.83	0.379
ATP synthase subunit B	NP_896607	SYNW0512	1433.77	FVQAGSEVSALLGR	4.1	0.622
ATP synthase subunit B	NP_896607	SYNW0512	2947.41	GIYPAVDPLDSTSTMLQPAVVGDEHYR	3.7	0.639
ATP synthase subunit B	NP_896607	SYNW0512	2631.35	IFNVLGEPVDEQGPVNASATAPIHR	5.11	0.734
ATP synthase subunit B	NP_896607	SYNW0512	3423.8	IYNALRVETKNTAGQDVALTAEVQQLLGDHR	2.62	0.202
ATP synthase subunit B	NP_896607	SYNW0512	944.552	LVQSTLQR	1.96	0.169
ATP synthase subunit B	NP_896607	SYNW0512	2190.09	MPSAVGYQPTLGTDVGALQER	6.49	0.689
ATP synthase subunit B	NP_896607	SYNW0512	2236.13	NTAGQDVALTAEVQQLLGDHR	5.53	0.739
ATP synthase subunit B	NP_896607	SYNW0512	1478.8	QDVLLFVDNIFR	4.15	0.43
ATP synthase subunit B	NP_896607	SYNW0512	1568.87	QVIGPVLDVEFPAGK	3.29	0.622
ATP synthase subunit B	NP_896607	SYNW0512	1500.7	TREGNDLYEEFK	2.92	0.583
ATP synthase subunit B	NP_896607	SYNW0512	2729.29	TREGNDLYEEFKESGVINADDLSK	7	0.7
ATP synthase subunit B	NP_896607	SYNW0512	1468.87	TVLIQELINNIAK	5.14	0.365
ATP synthase subunit B	NP_896607	SYNW0512	1662.77	VALCYGQMNEPPGAR	3.72	0.609
ATP synthase subunit B	NP_896607	SYNW0512	2693.39	VETKNTAGQDVALTAEVQQLLGDHR	4.64	0.682
ATP synthase subunit B	NP_896607	SYNW0512	793.446	VFETGIK	1.74	0.355
ATP synthase subunit B	NP_896607	SYNW0512	961.547	VGLFGGAGVGK	3.63	0.579
ATP synthase subunit B	NP_896607	SYNW0512	1431.74	VGLSALTMAEHFR	3.2	0.659
ATP synthase subunit B	NP_896607	SYNW0512	1059.62	VIDLLAPYR	3.16	0.539
ATP synthase subunit B	NP_896607	SYNW0512	3047.55	YKELQDIIAILGLDELSEDDRQTVDR	5.07	0.585
ATP synthase subunit C	NP_896590	SYNW0495	1504.79	DVETITLVSVTGDR	2.89	0.421
ATP synthase subunit C	NP_896590	SYNW0495	1409.64	FEDASSPLMEQR	4.47	0.589
ATP synthase subunit C	NP_896590	SYNW0495	1279.65	GLCGGYNANIIK	3.35	0.467
ATP synthase subunit C	NP_896590	SYNW0495	1435.75	GLCGGYNANIIKR	2.94	0.498
ATP synthase subunit C	NP_896590	SYNW0495	972.547	ILENLQSR	2.83	0.411
ATP synthase subunit C	NP_896590	SYNW0495	3378.87	IPSDIVFEQTPEQLLNALLPLYLQNQLLR	5.3	0.612
ATP synthase subunit C	NP_896590	SYNW0495	848.466	KITEAMR	2.06	0.256
ATP synthase subunit C	NP_896590	SYNW0495	1480.76	LTVEPGAGPANTEPK	2.26	0.362
ATP synthase subunit C	NP_896590	SYNW0495	1696.78	MRFEDASSPLMEQR	4.53	0.502
ATP synthase subunit C	NP_896590	SYNW0495	1299.53	MTAMNNASDNAK	1.5	0.311
ATP synthase subunit C	NP_896590	SYNW0495	1768.94	QAAITQEILEVAGGAAAVG	2.85	0.442
ATP synthase subunit C	NP_896590	SYNW0495	999.569	RAQEQVLR	2.64	0.174
ATP synthase subunit C	NP_896590	SYNW0495	1242.7	RAQEQVLRSR	1.94	0.259
ATP synthase subunit C	NP_896590	SYNW0495	1348.67	SLQESAASELASR	3.84	0.475
ATP synthase subunit C	NP_896590	SYNW0495	967.51	TLTLDYNK	1.84	0.409
ATP synthase subunit C	NP_896590	SYNW0495	2944.57	TLTLDYNKARQAAITQEILEVAGGAAAVG	2.22	0.363
ATP-dependent Clp protease adaptor protein ClpS	NP_898239	SYNW2148	2233.1	FPLDLNLPNTMAMAVDTPTR	2.09	0.294
ATP-dependent Clp protease adaptor protein ClpS	NP_898239	SYNW2148	3172.58	PSEQVVQRFPLDLNLPNTMAMAVDTPTR	2.58	0.317
ATP-dependent Clp protease proteolytic subunit	NP_897394	SYNW1301	871.431	AFDIYSR	2.41	0.358
ATP-dependent Clp protease proteolytic subunit	NP_897394	SYNW1301	1592.83	IIFLGEAVTSDSANR	4.29	0.679
ATP-dependent Clp protease proteolytic subunit	NP_897394	SYNW1301	1192.66	IMIHQPLGGAR	2.41	0.231
ATP-dependent Clp protease proteolytic subunit	NP_897394	SYNW1301	1205.68	IQADEILYLK	2.6	0.382
ATP-dependent Clp protease proteolytic subunit	NP_897394	SYNW1301	3188.51	IQQDTDRDFFMSPGEAVEYGLIDSVIDK	4.25	0.569
ATP-dependent Clp protease proteolytic subunit	NP_897394	SYNW1301	1601.83	MIPIVIEESGRGER	1.49	0.266
ATP-dependent Clp protease proteolytic subunit	NP_897742	SYNW1649	1659.75	DTDRDYFLSAEEAK	2.24	0.335
ATP-dependent Clp protease proteolytic subunit	NP_897742	SYNW1649	1309.7	IMIHQPLGGTSR	3.1	0.453
ATP-sulfurylase	NP_896399	SYNW0304	1633.76	AGLPDGEDVVAFQCR	3.66	0.673
ATP-sulfurylase	NP_896399	SYNW0304	1036.52	AHYELFTR	2.2	0.499
ATP-sulfurylase	NP_896399	SYNW0304	3393.7	ALHAQNVSENAVVLVHPTCGPTQQDDIPGAVR	6.42	0.704
ATP-sulfurylase	NP_896399	SYNW0304	1110.61	EALQHMIIR	2.67	0.273
ATP-sulfurylase	NP_896399	SYNW0304	1663.88	FYLGGSLNGLELPQR	3.32	0.521
ATP-sulfurylase	NP_896399	SYNW0304	1547.73	GCYGTTSIEHPAVR	3.49	0.618
ATP-sulfurylase	NP_896399	SYNW0304	1847.81	GFMHQEDYDAVVSGHR	4.39	0.645
ATP-sulfurylase	NP_896399	SYNW0304	1409.67	GGEEIPEWFAFK	2.19	0.392
ATP-sulfurylase	NP_896399	SYNW0304	1845.95	NACDVELLVVGGFSPLR	3.85	0.519
ATP-sulfurylase	NP_896399	SYNW0304	1337.64	NYGCTHFIIGR	2.37	0.378
ATP-sulfurylase	NP_896399	SYNW0304	2217.12	SGVIAPYGGSLVDLMVPQEER	4.27	0.559
ATP-sulfurylase	NP_896399	SYNW0304	2095.92	SSLTGDDFYGPYDAQNFAK	5.15	0.65
ATP-sulfurylase	NP_896399	SYNW0304	1663.79	WAYLPYAMHMAGPR	1.95	0.281
bacterial metallothionein	NP_896454	SYNW0359	1795.84	CTCMVAEESAIVLQGK	5.59	0.679
bacterial metallothionein	NP_896454	SYNW0359	2948.09	FFCSTSCSTGHANNEPCHGEGSCGCK	5.94	0.602
bacterial metallothionein	NP_896454	SYNW0359	3294.19	FFCSTSCSTGHANNEPCHGEGSCGCKCGE	5.49	0.671
bifunctional GMP synthase/glutamine amidotransferase protein	NP_896142	SYNW0047	2163	AIGDQLTCMFIDQGFMRK	1.99	0.267
bifunctional GMP synthase/glutamine amidotransferase protein	NP_896142	SYNW0047	2116.04	ETEVFSVVLGYSTSAEELR	1.84	0.346
bifunctional GMP synthase/glutamine amidotransferase protein	NP_896142	SYNW0047	1451.72	LPYDLMETISNR	2.95	0.472
bifunctional GMP synthase/glutamine amidotransferase protein	NP_896142	SYNW0047	1783.95	VVLDITSKPPGTIEWE	1.6	0.309
biotin carboxyl carrier protein (BCCP) subunit of acetyl-CoA carboxylase	NP_896129	SYNW0034	1524.78	APAPGEAPFIEVGNR	3.96	0.742
biotin carboxyl carrier protein (BCCP) subunit of acetyl-CoA carboxylase	NP_896129	SYNW0034	3096.59	APAPGEAPFIEVGNRIEVGQTVCILEAMK	2.27	0.436
biotin carboxyl carrier protein (BCCP) subunit of acetyl-CoA carboxylase	NP_896129	SYNW0034	851.389	LEGDDFR	1.96	0.212
biotin carboxyl carrier protein (BCCP) subunit of acetyl-CoA carboxylase	NP_896129	SYNW0034	1647.86	LLEVLGESDIQEFR	4.98	0.532
biotin carboxyl carrier protein (BCCP) subunit of acetyl-CoA carboxylase	NP_896129	SYNW0034	1812.92	SDLLEITAPMVGTFYR	4.59	0.606
branched-chain amino acid aminotransferase	NP_897332	SYNW1239	1618.83	AIPDPQSSGSMLLFR	2.45	0.639
branched-chain amino acid aminotransferase	NP_897332	SYNW1239	3304.75	AMQIPVVERPVDKTELFIADEVFLTGTAAK	2.13	0.338
branched-chain amino acid aminotransferase	NP_897332	SYNW1239	2040.06	DGQLITPGVDQDILEGITR	4.71	0.588
branched-chain amino acid aminotransferase	NP_897332	SYNW1239	1277.59	DTAYEHWVTR	2.08	0.37
branched-chain amino acid aminotransferase	NP_897332	SYNW1239	1436.76	ISEASGMNLFLVR	3.78	0.566
branched-chain amino acid aminotransferase	NP_897332	SYNW1239	1959.99	ISIATHALHYGTGAFGGMR	2.89	0.273
branched-chain amino acid aminotransferase	NP_897332	SYNW1239	1435.76	PFVYTSDLGIAPR	2.54	0.383
branched-chain amino acid aminotransferase	NP_897332	SYNW1239	2320.18	QIESTQMNTDRPVMTALKTR	2.72	0.318
branched-chain amino acid aminotransferase	NP_897332	SYNW1239	1849.93	TEAVQSGFDEALLLNSR	3.61	0.387
carbamoyl phosphate synthetase, large subunit	NP_896923	SYNW0830	2366.23	FRGSPAVLTTSMKSVGEAMAIGR	2.05	0.278
carbamoyl phosphate synthetase, large subunit	NP_896923	SYNW0830	1524.9	QLGDLSAPKLLELK	1.83	0.398
carbon dioxide concentrating mechanism protein CcmK	NP_897810	SYNW1719	2361.34	AAEVRLIGREFVGGGYVTVLVR	2.14	0.316
carbon dioxide concentrating mechanism protein CcmK	NP_897810	SYNW1719	849.352	AGADACER	1.75	0.382
carbon dioxide concentrating mechanism protein CcmK	NP_897810	SYNW1719	1395.76	EFVGGGYVTVLVR	4.65	0.722
carbon dioxide concentrating mechanism protein CcmK	NP_897810	SYNW1719	1572.8	EVEPALGNGNFLGQK	3.73	0.616
carbon dioxide concentrating mechanism protein CcmK	NP_897810	SYNW1719	1687.83	EVEPALGNGNFLGQKD	3.39	0.622
carbon dioxide concentrating mechanism protein CcmK	NP_897810	SYNW1719	1044.54	GETGAVNAAVR	3.66	0.367
carbon dioxide concentrating mechanism protein CcmK	NP_897810	SYNW1719	1386.73	GLVPAIEAADAMTK	4.63	0.678
carbon dioxide concentrating mechanism protein CcmK	NP_897810	SYNW1719	1913.02	GLVPAIEAADAMTKAAEVR	2.14	0.424
carbon dioxide concentrating mechanism protein CcmK	NP_897810	SYNW1719	1291.75	VGDGLVAAHIIAR	3.84	0.539
carbon dioxide concentrating mechanism protein CcmK	NP_897810	SYNW1719	1681.96	VGDGLVAAHIIARPHR	3.13	0.549
Carotenoid isomerase	NP_896994	SYNW0901	2563.28	FQGSYGPIPAMQLPGLLPMPFNR	1.8	0.271
Carotenoid isomerase	NP_896994	SYNW0901	1438.68	TPMINAGMVFSDR	2.77	0.492
Carotenoid isomerase	NP_896994	SYNW0901	2411.35	VTKVLLENGEAVGVKLADGETIR	2.19	0.288
Carotenoid isomerase	NP_896994	SYNW0901	1471.61	WDTFSGQDDGSTR	1.96	0.31
Carotenoid isomerase	NP_896994	SYNW0901	2894.36	WDTFSGQDDGSTRAGQALVDEANTPKK	2.22	0.224
cell division protein FtsH2	NP_896400	SYNW0305	1819.86	ELTEVSNDEISDAIER	3.59	0.15
cell division protein FtsH2	NP_896400	SYNW0305	2532.21	ELTEVSNDEISDAIERVMAGPEK	1.98	0.298
cell division protein FtsH2	NP_896400	SYNW0305	1436.72	FGMSDTLGPVALGR	2.08	0.279
cell division protein FtsH2	NP_896400	SYNW0305	1771.81	YSDFVEAVEDNQISR	3.27	0.212
cell division protein FtsH4	NP_897304	SYNW1211	2916.51	AAELVVFGPLEITQGASGDLQMVSQLAR	2.26	0.424
cell division protein FtsH4	NP_897304	SYNW1211	1810.89	SRQFNVVVTSGSEGSEK	1.49	0.306
cell division protein FtsZ	NP_897737	SYNW1644	1855.98	AVEAAQAAISSPLLETER	4.94	0.653
cell division protein FtsZ	NP_897737	SYNW1644	1372.72	EAIAGAPLQEAFR	4.12	0.674
cell division protein FtsZ	NP_897737	SYNW1644	1977.08	EVGALTVGIVTKPFGFEGR	3.32	0.503
cell division protein FtsZ	NP_897737	SYNW1644	1032.53	GCVINISGGR	3.21	0.445
cell division protein FtsZ	NP_897737	SYNW1644	2161.1	GISDIITCPGLVNVDFADVR	4.22	0.472
cell division protein FtsZ	NP_897737	SYNW1644	1169.63	GLGAGGNPTIGQK	3.54	0.519
cell division protein FtsZ	NP_897737	SYNW1644	1516.79	IDGAKGCVINISGGR	1.91	0.215
cell division protein FtsZ	NP_897737	SYNW1644	1498.8	IEVIGVGGGGSNAVNR	3.43	0.609
cell division protein FtsZ	NP_897737	SYNW1644	1704.93	LAEHVDTLIVIPNDR	3.5	0.354
cell division protein FtsZ	NP_897737	SYNW1644	1029.61	LQLGQTLTR	2.99	0.404
cell division protein FtsZ	NP_897737	SYNW1644	1366.7	MILSDLEGVAYR	2.58	0.615
cell division protein FtsZ	NP_897737	SYNW1644	2519.1	SASTMEMGSGTSFDATGIQPSQNAK	1.53	0.299
cell division protein FtsZ	NP_897737	SYNW1644	1226.65	SSASGLPVQPQR	2.86	0.464
cell division protein FtsZ	NP_897737	SYNW1644	2909.52	SSASGLPVQPQRSAIEENGARIPEFLR	2.07	0.428
cell division protein FtsZ	NP_897737	SYNW1644	1789.95	SVMTEAGTALLGIGIGSGR	3.29	0.633
cell division protein FtsZ	NP_897737	SYNW1644	3424.72	TDLHDALQGSDLVFIAAGMGGGTGTGAAPVVAEVAR	4.35	0.624
cell division protein FtsZ	NP_897737	SYNW1644	1892.99	VLNTDAQALIQSQAQHR	5.67	0.583
chaperonin GroEL	NP_896609	SYNW0514	2612.26	AISEGYNAATGDYVDMLAAGIVDPAK	5.1	0.768
chaperonin GroEL	NP_896609	SYNW0514	2333.17	AMLEDMAVLTNGQLITEDAGLK	3.02	0.454
chaperonin GroEL	NP_896609	SYNW0514	2888.47	AMLEDMAVLTNGQLITEDAGLKLENAK	3.07	0.374
chaperonin GroEL	NP_896609	SYNW0514	866.462	ASDFLVSK	3.06	0.729
chaperonin GroEL	NP_896609	SYNW0514	1457.56	DAAPAGGGMGGGDFDY	2.4	0.585
chaperonin GroEL	NP_896609	SYNW0514	1674.83	DTTTIVAEGNEAAVGAR	5.43	0.369
chaperonin GroEL	NP_896609	SYNW0514	1085.63	EALATLVVNR	3.78	0.438
chaperonin GroEL	NP_896609	SYNW0514	1060.55	EGVISLEEGK	2.7	0.474
chaperonin GroEL	NP_896609	SYNW0514	2569.2	EGVISLEEGKSMETELEVTEGMR	5.14	0.691
chaperonin GroEL	NP_896609	SYNW0514	1951.01	EIELEDHIENTGVALIR	4.96	0.663
chaperonin GroEL	NP_896609	SYNW0514	2812.4	EQAKPIADSNAIAQVGTISAGNDEEVGK	4.81	0.518
chaperonin GroEL	NP_896609	SYNW0514	1909.9	FDKGYISPYFATDTER	5.14	0.599
chaperonin GroEL	NP_896609	SYNW0514	1543.85	FGAPQIINDGVTIAK	4.6	0.603
chaperonin GroEL	NP_896609	SYNW0514	1582.91	GIDILAESVAVTLGPK	4.67	0.534
chaperonin GroEL	NP_896609	SYNW0514	1796.03	GIDILAESVAVTLGPKGR	2.21	0.363
chaperonin GroEL	NP_896609	SYNW0514	2478.43	GIDILAESVAVTLGPKGRNVVLEK	2.78	0.311
chaperonin GroEL	NP_896609	SYNW0514	870.541	GVLNVAAVK	3.02	0.409
chaperonin GroEL	NP_896609	SYNW0514	1519.71	GYISPYFATDTER	3.95	0.739
chaperonin GroEL	NP_896609	SYNW0514	1626.84	IAENAGANGAVVAENVK	5.37	0.59
chaperonin GroEL	NP_896609	SYNW0514	1763.04	IGLVQDLVPVLEQIAR	3.54	0.583
chaperonin GroEL	NP_896609	SYNW0514	3301.88	IGLVQDLVPVLEQIARTGKPLMIIAEDIEK	2.28	0.321
chaperonin GroEL	NP_896609	SYNW0514	992.516	IIYNENAR	2.38	0.303
chaperonin GroEL	NP_896609	SYNW0514	3053.58	IKEQAKPIADSNAIAQVGTISAGNDEEVGK	6.96	0.724
chaperonin GroEL	NP_896609	SYNW0514	1671.94	KFGAPQIINDGVTIAK	5.16	0.343
chaperonin GroEL	NP_896609	SYNW0514	1717.76	KQMDETDSTYDKEK	2.56	0.379
chaperonin GroEL	NP_896609	SYNW0514	813.519	LAGGVAVVK	1.9	0.164
chaperonin GroEL	NP_896609	SYNW0514	974.515	LEDAINATK	3.2	0.455
chaperonin GroEL	NP_896609	SYNW0514	890.476	LEMLGTAR	2.66	0.436
chaperonin GroEL	NP_896609	SYNW0514	1243.7	LRLEDAINATK	3.49	0.629
chaperonin GroEL	NP_896609	SYNW0514	1749.9	MEAVLDEPYILLTDK	4.2	0.571
chaperonin GroEL	NP_896609	SYNW0514	1893.99	MEAVLDEPYILLTDKK	4.82	0.662
chaperonin GroEL	NP_896609	SYNW0514	894.406	MIADAMDK	2.04	0.428
chaperonin GroEL	NP_896609	SYNW0514	1178.59	MIADAMDKVGK	2.72	0.447
chaperonin GroEL	NP_896609	SYNW0514	1142.65	NVAAGANAITLK	2.32	0.42
chaperonin GroEL	NP_896609	SYNW0514	1270.75	NVAAGANAITLKK	4.02	0.689
chaperonin GroEL	NP_896609	SYNW0514	2356.16	PIADSNAIAQVGTISAGNDEEVGK	2.62	0.37
chaperonin GroEL	NP_896609	SYNW0514	2338.31	PLMIIAEDIEKEALATLVVNR	3.7	0.636
chaperonin GroEL	NP_896609	SYNW0514	1589.66	QMDETDSTYDKEK	2.18	0.305
chaperonin GroEL	NP_896609	SYNW0514	1148.62	RIIYNENAR	3.49	0.466
chaperonin GroEL	NP_896609	SYNW0514	2386.27	RVTINKDTTTIVAEGNEAAVGAR	6.04	0.636
chaperonin GroEL	NP_896609	SYNW0514	2688.36	SGLQNAASIAGMVLTTECIVADLPEK	3.58	0.45
chaperonin GroEL	NP_896609	SYNW0514	2832.45	SGLQNAASIAGMVLTTECIVADLPEKK	5.45	0.676
chaperonin GroEL	NP_896609	SYNW0514	1511.67	SMETELEVTEGMR	5.08	0.616
chaperonin GroEL	NP_896609	SYNW0514	1557.86	TGKPLMIIAEDIEK	3.96	0.533
chaperonin GroEL	NP_896609	SYNW0514	2640.46	TGKPLMIIAEDIEKEALATLVVNR	2.56	0.369
chaperonin GroEL	NP_896609	SYNW0514	2045	TNDAAGDGTTTATVLAHAMVK	5.73	0.65
chaperonin GroEL	NP_896609	SYNW0514	1036.5	VGAATETEMK	2.45	0.443
chaperonin GroEL	NP_896609	SYNW0514	1279.62	VGAATETEMKDK	3.3	0.572
chaperonin GroEL	NP_896609	SYNW0514	1344.74	VGKEGVISLEEGK	3.47	0.563
chaperonin GroEL	NP_896609	SYNW0514	2230.17	VTINKDTTTIVAEGNEAAVGAR	3.48	0.506
Chorismate mutase	NP_897976	SYNW1885	1043.61	ELIDVLVSR	2.58	0.434
Chorismate mutase	NP_897976	SYNW1885	1468.67	GATTCSANTTTDIR	3.99	0.613
circadian clock protein KaiB	NP_896644	SYNW0549	1710.93	VIDVLKNPQLAEEDK	2.29	0.313
circadian clock protein KaiB	NP_896644	SYNW0549	2635.49	VIDVLKNPQLAEEDKILATPTLSK	1.9	0.279
circadian clock protein KaiB	NP_896644	SYNW0549	2125.07	VLIGLDLLYDELADNAFSSG	4.95	0.726
circadian clock protein KaiC	NP_896645	SYNW0550	1198.61	AILFAYEESR	2.86	0.404
circadian clock protein KaiC	NP_896645	SYNW0550	1966.9	NAASFGWNLQEMVEQDK	2.99	0.517
circadian clock protein KaiC	NP_896645	SYNW0550	2486.19	SSNVRVSSGVPRLDEMCGGGFFK	2.06	0.312
cobalamin biosynthetic protein CobN	NP_897333	SYNW1240	1891.95	ELISSSEARIERGALTC	2.29	0.296
cobalamin biosynthetic protein CobN	NP_897333	SYNW1240	3319.6	ESQIRTGLHRYGQCPDDAAMTELLMALAR	2.01	0.289
cobalamin biosynthetic protein CobN	NP_897333	SYNW1240	1764.9	RMAMVLANYPVRDGR	2.29	0.247
cobalamin biosynthetic protein CobN	NP_897333	SYNW1240	1462.77	VTTRPCAFRQAR	1.69	0.301
cobaltochelatase	NP_896913	SYNW0820	2618.27	ACCGAGFVQIDATELDKLFAYLR	2.05	0.369
cobaltochelatase	NP_896913	SYNW0820	2447.16	EEQGTWPETIACVLWGTDNIK	2.12	0.36
cobaltochelatase	NP_896913	SYNW0820	2134.92	FCLEQVCADMEMESLLK	2.64	0.489
cobaltochelatase	NP_896913	SYNW0820	1674.91	LKAAVVFPSMPEVMR	2.24	0.253
cobaltochelatase	NP_896913	SYNW0820	1704.83	MAAEADEPLELNFVR	2.08	0.327
cobaltochelatase	NP_896913	SYNW0820	1683.74	TFAFNADNPGEMNQK	2	0.288
cobaltochelatase	NP_896913	SYNW0820	1661.73	WYEGMLDSGYEGVR	1.67	0.279
co-chaperonin GroES	NP_896608	SYNW0513	757.446	DILAIVN	1.78	0.5
co-chaperonin GroES	NP_896608	SYNW0513	1550.85	EKPQVGEVVQVGPGK	4.08	0.712
co-chaperonin GroES	NP_896608	SYNW0513	1706.96	EKPQVGEVVQVGPGKR	2.99	0.552
co-chaperonin GroES	NP_896608	SYNW0513	1320.7	LGGDEFVLLTEK	4.52	0.642
co-chaperonin GroES	NP_896608	SYNW0513	2059.13	LGGDEFVLLTEKDILAIVN	4.01	0.543
co-chaperonin GroES	NP_896608	SYNW0513	1449.82	PQVGEVVQVGPGKR	4.28	0.548
co-chaperonin GroES	NP_896608	SYNW0513	999.511	QAPEVGVGDK	1.46	0.511
co-chaperonin GroES	NP_896608	SYNW0513	1156.66	TAGGILLPDTAK	3.34	0.634
co-chaperonin GroES	NP_896608	SYNW0513	2688.49	TAGGILLPDTAKEKPQVGEVVQVGPGK	1.68	0.361
co-chaperonin GroES	NP_896608	SYNW0513	2202.15	VSESEEKTAGGILLPDTAKEK	2.21	0.311
co-chaperonin GroES	NP_896608	SYNW0513	2069.08	YAGTDIKLGGDEFVLLTEK	2.6	0.285
conserved hypothetical protein in cyanobacteria	NP_898322	SYNW2233	1491.74	EAEAAEALYQQIR	2.51	0.265
conserved hypothetical protein in cyanobacteria	NP_898322	SYNW2233	1099.59	MSPVPVSVQR	2.83	0.263
conserved hypothetical protein in cyanobacteria	NP_898322	SYNW2233	912.421	RPGFSFDS	2.09	0.506
coproporphyrinogen III oxidase	NP_898131	SYNW2040	1334.74	AFLPSYAPIVEK	2.7	0.576
coproporphyrinogen III oxidase	NP_898131	SYNW2040	2647.33	EALLTELFTKPQDWLGDASLEDR	5.32	0.676
coproporphyrinogen III oxidase	NP_898131	SYNW2040	1638.82	GQDPSGPAAGVSAQLGAR	4.09	0.136
coproporphyrinogen III oxidase	NP_898131	SYNW2040	1163.62	GTIFGLQTNGR	1.24	0.472
coproporphyrinogen III oxidase	NP_898131	SYNW2040	2600.42	GTIFGLQTNGRTESILMSLPPLVR	1.72	0.276
coproporphyrinogen III oxidase	NP_898131	SYNW2040	2406.24	LLGRSQNNGTAAPALELPPEDSR	2.34	0.199
coproporphyrinogen III oxidase	NP_898131	SYNW2040	1756.91	PLGWEQLFALGQANGR	2.99	0.506
coproporphyrinogen III oxidase	NP_898131	SYNW2040	1966.95	SQNNGTAAPALELPPEDSR	2.58	0.327
coproporphyrinogen III oxidase	NP_898131	SYNW2040	1455.82	TESILMSLPPLVR	3.02	0.458
coproporphyrinogen III oxidase	NP_898131	SYNW2040	1715.79	THQAACDSVHPDLHK	3.69	0.624
C-phycoerythrin class I alpha chain	NP_898107	SYNW2016	1808.84	ACAPRDMSAQALNEFK	2.1	0.343
C-phycoerythrin class I alpha chain	NP_898107	SYNW2016	873.458	DLGHYLR	1.85	0.353
C-phycoerythrin class I alpha chain	NP_898107	SYNW2016	1253.58	DMSAQALNEFK	4.37	0.683
C-phycoerythrin class I alpha chain	NP_898107	SYNW2016	2464.17	DMSAQALNEFKSYLDYAINALS	3.6	0.587
C-phycoerythrin class I alpha chain	NP_898107	SYNW2016	1011.42	EAGDACFNK	2.15	0.372
C-phycoerythrin class I alpha chain	NP_898107	SYNW2016	1815.9	FPSQNDLEAVQGNIQR	5.07	0.625
C-phycoerythrin class I alpha chain	NP_898107	SYNW2016	1029.57	LAAGLDNVTR	3.34	0.493
C-phycoerythrin class I alpha chain	NP_898107	SYNW2016	660.356	LEAAEK	1.97	0.238
C-phycoerythrin class I alpha chain	NP_898107	SYNW2016	2445.26	LINYCLIVGGTGPLDEWGIAGAR	5.41	0.73
C-phycoerythrin class I alpha chain	NP_898107	SYNW2016	1692.9	MKSVVTTVVTAADAAGR	5.12	0.581
C-phycoerythrin class I alpha chain	NP_898107	SYNW2016	3489.78	MKSVVTTVVTAADAAGRFPSQNDLEAVQGNIQR	6.41	0.706
C-phycoerythrin class I alpha chain	NP_898107	SYNW2016	1115.53	QPGEAGDSQVK	1.58	0.481
C-phycoerythrin class I alpha chain	NP_898107	SYNW2016	1471.74	QPGEAGDSQVKIDK	2.77	0.37
C-phycoerythrin class I alpha chain	NP_898107	SYNW2016	1417.76	SVVTTVVTAADAAGR	5.7	0.652
C-phycoerythrin class I alpha chain	NP_898107	SYNW2016	3214.65	SVVTTVVTAADAAGRFPSQNDLEAVQGNIQR	4.34	0.596
C-phycoerythrin class I alpha chain	NP_898107	SYNW2016	1229.6	SYLDYAINALS	3.69	0.663
C-phycoerythrin class I alpha chain	NP_898107	SYNW2016	1897.01	TLGLPTNAYIEALTYTR	4.35	0.647
C-phycoerythrin class I alpha chain	NP_898107	SYNW2016	1753.88	YAYLKQPGEAGDSQVK	4.53	0.604
C-phycoerythrin class I alpha chain	NP_898107	SYNW2016	2110.08	YAYLKQPGEAGDSQVKIDK	4.61	0.633
C-phycoerythrin class I beta chain	NP_898108	SYNW2017	2329.25	AVAIMKSAATALIGQTNTPASGGAK	3.3	0.518
C-phycoerythrin class I beta chain	NP_898108	SYNW2017	2262.19	CLNGLKETYIALGVPTQSAAR	4.02	0.519
C-phycoerythrin class I beta chain	NP_898108	SYNW2017	1576.83	ETYIALGVPTQSAAR	4.95	0.66
C-phycoerythrin class I beta chain	NP_898108	SYNW2017	2452.08	KMETTQGDCSALVSEAGSYFDR	6.51	0.744
C-phycoerythrin class I beta chain	NP_898108	SYNW2017	1503.78	MAACLRDGEIVLR	2.16	0.268
C-phycoerythrin class I beta chain	NP_898108	SYNW2017	2323.98	METTQGDCSALVSEAGSYFDR	4.42	0.523
C-phycoerythrin class I beta chain	NP_898108	SYNW2017	1715.89	SAATALIGQTNTPASGGAK	6.01	0.66
C-phycoerythrin class I beta chain	NP_898108	SYNW2017	910.427	SYVQDGNK	1.81	0.41
C-phycoerythrin class I beta chain	NP_898108	SYNW2017	1066.53	SYVQDGNKR	2.75	0.389
C-phycoerythrin class I beta chain	NP_898108	SYNW2017	1257.68	TAPVGGSELASLR	3.67	0.615
C-phycoerythrin class I beta chain	NP_898108	SYNW2017	790.431	TVVSADAK	2.01	0.474
C-phycoerythrin class I beta chain	NP_898108	SYNW2017	1841.93	YISYALLAGDASVLDDR	4.95	0.621
C-phycoerythrin class I beta chain	NP_898108	SYNW2017	2771.24	YRKMETTQGDCSALVSEAGSYFDR	1.81	0.366
C-phycoerythrin class II alpha chain	NP_898100	SYNW2009	1777.92	ALSIDAGTYVAGFSHLR	3.77	0.622
C-phycoerythrin class II alpha chain	NP_898100	SYNW2009	949.489	DFVHYLR	2.28	0.449
C-phycoerythrin class II alpha chain	NP_898100	SYNW2009	3376.74	DFVHYLRLINYCLVTGGTGPLDELAINGQK	2.09	0.327
C-phycoerythrin class II alpha chain	NP_898100	SYNW2009	2400.18	DMSAQALTAYNQLLDYVINSLG	4.26	0.722
C-phycoerythrin class II alpha chain	NP_898100	SYNW2009	2297.19	EVYKALSIDAGTYVAGFSHLR	5.36	0.582
C-phycoerythrin class II alpha chain	NP_898100	SYNW2009	1738.81	FPSASDMESVQGSIQR	5.12	0.647
C-phycoerythrin class II alpha chain	NP_898100	SYNW2009	2884.35	LAGNYDQVAQEAVDAVYNQYPNGATGR	6.01	0.719
C-phycoerythrin class II alpha chain	NP_898100	SYNW2009	2446.27	LINYCLVTGGTGPLDELAINGQK	4.79	0.7
C-phycoerythrin class II alpha chain	NP_898100	SYNW2009	2965.53	LINYCLVTGGTGPLDELAINGQKEVYK	2.89	0.552
C-phycoerythrin class II alpha chain	NP_898100	SYNW2009	1708.89	MKSVITTVVGAADSASR	5.31	0.696
C-phycoerythrin class II alpha chain	NP_898100	SYNW2009	3428.68	MKSVITTVVGAADSASRFPSASDMESVQGSIQR	6.15	0.713
C-phycoerythrin class II alpha chain	NP_898100	SYNW2009	1105.59	RDFVHYLR	2.8	0.387
C-phycoerythrin class II alpha chain	NP_898100	SYNW2009	3200.55	SRGCAPRDMSAQALTAYNQLLDYVINSLG	1.71	0.533
C-phycoerythrin class II alpha chain	NP_898100	SYNW2009	1433.76	SVITTVVGAADSASR	5.51	0.631
C-phycoerythrin class II alpha chain	NP_898100	SYNW2009	3153.55	SVITTVVGAADSASRFPSASDMESVQGSIQR	6.82	0.604
C-phycoerythrin class II beta chain	NP_898099	SYNW2008	1456.78	AAAGALITNTNSQPK	4.91	0.578
C-phycoerythrin class II beta chain	NP_898099	SYNW2008	1584.87	AAAGALITNTNSQPKK	4.34	0.528
C-phycoerythrin class II beta chain	NP_898099	SYNW2008	1923.97	AAVSADSSGSFIGGGELASLK	5.05	0.695
C-phycoerythrin class II beta chain	NP_898099	SYNW2008	2756.37	AAVSADSSGSFIGGGELASLKSFIADGNK	2.52	0.333
C-phycoerythrin class II beta chain	NP_898099	SYNW2008	632.38	AVAIMK	1.63	0.532
C-phycoerythrin class II beta chain	NP_898099	SYNW2008	2086.13	AVAIMKAAAGALITNTNSQPK	1.85	0.343
C-phycoerythrin class II beta chain	NP_898099	SYNW2008	2193.11	CLNGLRETYAALGVPTGSASR	2.29	0.39
C-phycoerythrin class II beta chain	NP_898099	SYNW2008	801.447	DGEIVLR	2.83	0.318
C-phycoerythrin class II beta chain	NP_898099	SYNW2008	1479.74	ETYAALGVPTGSASR	4.05	0.713
C-phycoerythrin class II beta chain	NP_898099	SYNW2008	849.443	KMAACLR	2.17	0.222
C-phycoerythrin class II beta chain	NP_898099	SYNW2008	2951.35	KMPVTTGDCSNIAGEAASYFDMVISAIS	3.61	0.71
C-phycoerythrin class II beta chain	NP_898099	SYNW2008	839.408	MLDAFSR	2.34	0.503
C-phycoerythrin class II beta chain	NP_898099	SYNW2008	2760.35	MLDAFSRAAVSADSSGSFIGGGELASLK	1.75	0.368
C-phycoerythrin class II beta chain	NP_898099	SYNW2008	2823.25	MPVTTGDCSNIAGEAASYFDMVISAIS	3.05	0.635
C-phycoerythrin class II beta chain	NP_898099	SYNW2008	851.426	SFIADGNK	2.07	0.315
C-phycoerythrin class II beta chain	NP_898099	SYNW2008	1007.53	SFIADGNKR	2.81	0.496
C-phycoerythrin class II beta chain	NP_898099	SYNW2008	1840.94	YVSYALLAGDASVLQDR	5.42	0.71
C-phycoerythrin class II beta chain	NP_898099	SYNW2008	2554.31	YVSYALLAGDASVLQDRCLNGLR	3.19	0.437
C-phycoerythrin class II gamma chain, linker polypeptide	NP_898101	SYNW2010	1382.76	APLNQAEIQASIK	4.35	0.67
C-phycoerythrin class II gamma chain, linker polypeptide	NP_898101	SYNW2010	863.462	DFVNGLAK	1.38	0.305
C-phycoerythrin class II gamma chain, linker polypeptide	NP_898101	SYNW2010	1732.88	ELASTKVAVSDNAQGSR	2.4	0.295
C-phycoerythrin class II gamma chain, linker polypeptide	NP_898101	SYNW2010	820.456	GIELNFK	1.66	0.386
C-phycoerythrin class II gamma chain, linker polypeptide	NP_898101	SYNW2010	1346.7	KNYFHSVAPQR	2.52	0.423
C-phycoerythrin class II gamma chain, linker polypeptide	NP_898101	SYNW2010	2777.23	LHSECPFGSVFDEYHPNDSAALER	4.58	0.68
C-phycoerythrin class II gamma chain, linker polypeptide	NP_898101	SYNW2010	1032.55	LMNGEITVR	3.05	0.381
C-phycoerythrin class II gamma chain, linker polypeptide	NP_898101	SYNW2010	1507.77	LPQQQYSGHQPPK	3.79	0.588
C-phycoerythrin class II gamma chain, linker polypeptide	NP_898101	SYNW2010	1650.79	MLTTQTTPAGMSAANR	5.53	0.659
C-phycoerythrin class II gamma chain, linker polypeptide	NP_898101	SYNW2010	1895.93	MLTTQTTPAGMSAANRTK	2.03	0.221
C-phycoerythrin class II gamma chain, linker polypeptide	NP_898101	SYNW2010	2794.33	MLTTQTTPAGMSAANRTKSASYSTSSK	1.64	0.358
C-phycoerythrin class II gamma chain, linker polypeptide	NP_898101	SYNW2010	1349.63	NTCSSMGLGIGPR	2.93	0.647
C-phycoerythrin class II gamma chain, linker polypeptide	NP_898101	SYNW2010	1218.6	NYFHSVAPQR	3.18	0.609
C-phycoerythrin class II gamma chain, linker polypeptide	NP_898101	SYNW2010	1697.84	QTDYVAFRPFGIHF	3.65	0.534
C-phycoerythrin class II gamma chain, linker polypeptide	NP_898101	SYNW2010	1516.74	QVYGNLPPTENER	3.04	0.457
C-phycoerythrin class II gamma chain, linker polypeptide	NP_898101	SYNW2010	1900.77	TADSYAGMMTSSFNMMR	5.83	0.698
C-phycoerythrin class II gamma chain, linker polypeptide	NP_898101	SYNW2010	1962.95	TKSASYSTSSKAGMNTVAR	1.72	0.341
C-phycoerythrin class II gamma chain, linker polypeptide	NP_898101	SYNW2010	1022.55	TVAGSIAEFK	2.22	0.48
C-phycoerythrin class II gamma chain, linker polypeptide	NP_898101	SYNW2010	1178.65	TVAGSIAEFKR	3.41	0.589
C-phycoerythrin class II gamma chain, linker polypeptide	NP_898101	SYNW2010	2955.69	TVSPLALAASSAIKPVTFNYVALTKPAPK	6.09	0.663
CysQ protein homolog	NP_897989	SYNW1898	1363.67	ADWTLLSEETAK	1.77	0.399
CysQ protein homolog	NP_897989	SYNW1898	1193.55	AMAEIDPGFQV	1.42	0.244
CysQ protein homolog	NP_897989	SYNW1898	1742.85	DWDMAAPEAVLLAAGGR	1.95	0.318
CysQ protein homolog	NP_897989	SYNW1898	1923.88	FTHADQTDLAYNTGDVR	6.2	0.724
CysQ protein homolog	NP_897989	SYNW1898	1296.64	GETDLYVSLSGR	2.39	0.367
CysQ protein homolog	NP_897989	SYNW1898	1101.61	LSWGAADILR	3.32	0.46
CysQ protein homolog	NP_897989	SYNW1898	2337.23	MMPSPAVLPAGVNQDVLLSELR	2.02	0.257
CysQ protein homolog	NP_897989	SYNW1898	3092.58	PVLGVVLLPEADELWIGIVGEGAWCEDR	1.89	0.259
CysQ protein homolog	NP_897989	SYNW1898	2126.07	SAPKDWDMAAPEAVLLAAGGR	2.37	0.401
CysQ protein homolog	NP_897989	SYNW1898	1244.72	TAVSDLILVASR	3.66	0.451
cysteinyl-tRNA synthetase	NP_896794	SYNW0701	2420.16	ELARVWMHNGMVNVGGQKMSK	2.01	0.503
cysteinyl-tRNA synthetase	NP_896794	SYNW0701	2712.41	RFLIWRGLEVTFVQNFTDIDDK	2.36	0.252
cytochrome b6	NP_898058	SYNW1967	1191.6	GGESVGQSTLTR	3.45	0.489
cytochrome b6	NP_898058	SYNW1967	2182.23	IVSGVPAAIPVVGDFMVELLR	3.47	0.66
cytochrome b6	NP_898058	SYNW1967	1460.75	LEIQDIADDISTK	1.9	0.299
Cytochrome b6/f complex subunit (Rieske iron-sulfur protein)	NP_897932	SYNW1841	3068.47	AAGAGGGTTAKDELGNAITATGWLSSHPEGDR	7.48	0.707
Cytochrome b6/f complex subunit (Rieske iron-sulfur protein)	NP_897932	SYNW1841	2226.04	DELGNAITATGWLSSHPEGDR	5.52	0.655
Cytochrome b6/f complex subunit (Rieske iron-sulfur protein)	NP_897932	SYNW1841	3276.62	GPAPLSLALANVSVENDNVFVSQWTETDFR	2.71	0.282
Cytochrome b6/f complex subunit (Rieske iron-sulfur protein)	NP_897932	SYNW1841	960.457	TGDKPWWA	2.12	0.45
Cytochrome c-550	NP_896632	SYNW0537	1065.5	DAELYPAMR	2.88	0.303
Cytochrome c-550	NP_896632	SYNW0537	990.474	DLTDEELR	2.35	0.358
Cytochrome c-550	NP_896632	SYNW0537	1175.69	LMAGYILVAPK	3.69	0.532
Cytochrome c-550	NP_896632	SYNW0537	1981.04	TNQNVGLDPETLALATPAR	5.6	0.639
delta-aminolevulinic acid dehydratase	NP_898024	SYNW1933	2146.04	AGADLILTYHACDAAEWLR	2.61	0.371
delta-aminolevulinic acid dehydratase	NP_898024	SYNW1933	1219.73	AVVLETLLSFK	3.18	0.542
delta-aminolevulinic acid dehydratase	NP_898024	SYNW1933	815.452	AWNLGVR	2.42	0.169
delta-aminolevulinic acid dehydratase	NP_898024	SYNW1933	1281.55	DTYQMDPANAR	3.07	0.527
delta-aminolevulinic acid dehydratase	NP_898024	SYNW1933	3469.73	EAITEAQLDEQEGADIMMVKPGLAYLDIIHR	5.25	0.668
delta-aminolevulinic acid dehydratase	NP_898024	SYNW1933	2094	EALDDEGFEHVGIISYTAK	1.87	0.258
delta-aminolevulinic acid dehydratase	NP_898024	SYNW1933	858.432	EALDSAPR	1.43	0.302
delta-aminolevulinic acid dehydratase	NP_898024	SYNW1933	3470.67	EHQLSSADFIYPLFVHEGTDVEPIGAMPGASR	5.49	0.709
delta-aminolevulinic acid dehydratase	NP_898024	SYNW1933	2470.23	LRNESELPIAAYNVSGEYSMVK	2.39	0.219
delta-aminolevulinic acid dehydratase	NP_898024	SYNW1933	2984.48	LRNESELPIAAYNVSGEYSMVKAAAER	2.16	0.33
delta-aminolevulinic acid dehydratase	NP_898024	SYNW1933	1065.55	MELTYRPR	2.44	0.342
delta-aminolevulinic acid dehydratase	NP_898024	SYNW1933	2201.04	NESELPIAAYNVSGEYSMVK	3.13	0.375
delta-aminolevulinic acid dehydratase	NP_898024	SYNW1933	1330.71	WSLAALTGEVQR	3.53	0.477
delta-aminolevulinic acid dehydratase	NP_898024	SYNW1933	1210.55	YSSAYYGPFR	2.53	0.356
deoxycytidine triphosphate deaminase	NP_896373	SYNW0278	2050.95	FNPANLEPTPLHEDEDGR	2.94	0.521
deoxycytidine triphosphate deaminase	NP_896373	SYNW0278	1241.63	LSAQEFMIFR	3.8	0.519
deoxycytidine triphosphate deaminase	NP_896373	SYNW0278	2620.3	MLKNDRWIAEQAAQGMLEPFQK	1.94	0.305
deoxycytidine triphosphate deaminase	NP_896373	SYNW0278	1646.91	MRVPPYITVICLGK	2.95	0.598
deoxycytidine triphosphate deaminase	NP_896373	SYNW0278	1720.8	PVLSFGCSSYGYDLR	3.47	0.625
deoxycytidine triphosphate deaminase	NP_896373	SYNW0278	2207.05	RFNPANLEPTPLHEDEDGR	4.23	0.645
deoxycytidine triphosphate deaminase	NP_896373	SYNW0278	1359.77	VPPYITVICLGK	3.05	0.606
deoxycytidine triphosphate deaminase	NP_896373	SYNW0278	1846.92	WIAEQAAQGMLEPFQK	4.75	0.617
diaminopimelate decarboxylase	NP_897029	SYNW0936	985.495	EQPDDLLR	1.87	0.29
diaminopimelate decarboxylase	NP_897029	SYNW0936	1507.78	FGFDPDLLESVLR	4.45	0.657
diaminopimelate decarboxylase	NP_897029	SYNW0936	2013.11	IPRPAAVVVQSGSSELFQK	2.35	0.394
diaminopimelate decarboxylase	NP_897029	SYNW0936	2169.21	IPRPAAVVVQSGSSELFQKR	2.21	0.457
diaminopimelate decarboxylase	NP_897029	SYNW0936	1221.7	LAELVPAGGAPAR	3.88	0.512
diaminopimelate decarboxylase	NP_897029	SYNW0936	1388.68	NLAPVTTCLDER	2.18	0.509
diaminopimelate decarboxylase	NP_897029	SYNW0936	1789.96	SLGHPVEDLNVGGGLGIR	2.97	0.395
diaminopimelate decarboxylase	NP_897029	SYNW0936	1640.82	YGTPLYVLDEDTVR	2.94	0.531
diaminopimelate decarboxylase	NP_897029	SYNW0936	1747.85	YVASDDPPTIEQWVK	2.81	0.196
dihydrodipicolinate reductase	NP_896912	SYNW0819	3114.59	AAIAYGVHPVIGTTGLSPEQLSDLCQFAAK	5.76	0.641
dihydrodipicolinate reductase	NP_896912	SYNW0819	2583.41	ASIGGAVIPNFSVGMVLLQQAAAAAAR	3.8	0.469
dihydrodipicolinate reductase	NP_896912	SYNW0819	1974.96	AVVGSADCMLVGAIDNTPGK	3.21	0.474
dihydrodipicolinate reductase	NP_896912	SYNW0819	2413.18	DAEAGAVLVDFTHPSVVYEHTR	4.3	0.497
dihydrodipicolinate reductase	NP_896912	SYNW0819	2386.22	LPGLVAHQEVMFGAPGETYTLR	2.9	0.39
dihydrodipicolinate reductase	NP_896912	SYNW0819	1306.72	SAYMPGVLLTVR	2.96	0.537
dihydrodipicolinate reductase	NP_896912	SYNW0819	1844.84	SFNPAEVDEHESLAGSR	5.17	0.642
dihydrodipicolinate reductase	NP_896912	SYNW0819	1278.71	SLQTLVYGLER	2.56	0.409
dihydrodipicolinate reductase	NP_896912	SYNW0819	1120.56	TAELMEELGK	3.38	0.396
dihydrodipicolinate synthase	NP_896162	SYNW0067	2702.37	AALQLNGWSVGDPRPPLSPLPDDMR	2.72	0.435
dihydrodipicolinate synthase	NP_896162	SYNW0067	1305.66	AASGTTEEVTALR	4.03	0.636
dihydrodipicolinate synthase	NP_896162	SYNW0067	2039.1	AIAEAAPELPLMLYNIPGR	3.17	0.434
dihydrodipicolinate synthase	NP_896162	SYNW0067	3477.88	LAIYSGDDGLTLPMISVGAVGVVSVASHVVGPQIR	2.36	0.238
dihydrodipicolinate synthase	NP_896162	SYNW0067	2610.34	PPLSPLPDDMRSTLAQTMAALRQT	2.16	0.284
dihydrodipicolinate synthase	NP_896162	SYNW0067	3067.58	QAAAAGADGALVVVPYYNKPPQDGLAAHFR	4.88	0.648
dihydrodipicolinate synthase	NP_896162	SYNW0067	1162.62	STLAQTMAALR	2.67	0.281
dihydrodipicolinate synthase	NP_896162	SYNW0067	2558.14	TGCSMAPETVAQLMDCPNVVSFK	1.79	0.347
dihydrodipicolinate synthase	NP_896162	SYNW0067	2231.14	VVTAMVTPFDDSGAVDLPLAGR	5.74	0.743
dihydrolipoamide acetyltransferase	NP_896764	SYNW0671	1893.97	IQAEDVEQAGGQPISVPR	5.44	0.504
dihydrolipoamide acetyltransferase	NP_896764	SYNW0671	1376.72	LASQMGVDLSTVR	2.16	0.498
dihydrolipoamide acetyltransferase	NP_896764	SYNW0671	1470.66	NADRTDLYEMSR	3.69	0.496
dihydrolipoamide acetyltransferase	NP_896764	SYNW0671	1394.66	NMEASLAVPCFR	2.33	0.377
dihydrolipoamide acetyltransferase	NP_896764	SYNW0671	1658.86	VGYTITTDKLDAFSK	2.87	0.394
dihydrolipoamide acetyltransferase	NP_896764	SYNW0671	1224.66	VIYGADGAAFLK	2.51	0.339
dihydrolipoamide dehydrogenase	NP_897723	SYNW1630	1276.65	ALAELESDGLMK	4.23	0.664
dihydrolipoamide dehydrogenase	NP_897723	SYNW1630	1009.42	DMGGTCVNR	1.9	0.356
dihydrolipoamide dehydrogenase	NP_897723	SYNW1630	2142.07	DVIVATGSDPFVPPGIETDGR	4.19	0.645
dihydrolipoamide dehydrogenase	NP_897723	SYNW1630	2047.04	ELADDQHLASFGIHAAPVR	4.55	0.699
dihydrolipoamide dehydrogenase	NP_897723	SYNW1630	2479.25	ELADDQHLASFGIHAAPVRFER	2.14	0.295
dihydrolipoamide dehydrogenase	NP_897723	SYNW1630	1813.99	ELVETLEVDAVLVATGR	3.2	0.703
dihydrolipoamide dehydrogenase	NP_897723	SYNW1630	1136.54	GFVPIDDSMR	1.89	0.302
dihydrolipoamide dehydrogenase	NP_897723	SYNW1630	1472.77	GLNLESLNIETNR	3.09	0.44
dihydrolipoamide dehydrogenase	NP_897723	SYNW1630	1478.81	IADHANQLVQTIR	3.29	0.349
dihydrolipoamide dehydrogenase	NP_897723	SYNW1630	1050.52	IDLADFNSR	2.87	0.471
dihydrolipoamide dehydrogenase	NP_897723	SYNW1630	2364.25	LMLAHTAAAQGTVAVDNILGQNR	2.44	0.252
dihydrolipoamide dehydrogenase	NP_897723	SYNW1630	2356.2	SIPAATFTHPEISSVGLTEAEAK	5.92	0.712
dihydrolipoamide dehydrogenase	NP_897723	SYNW1630	1890.96	TVFTSDEAINLEWLPR	3.6	0.568
dihydrolipoamide dehydrogenase	NP_897723	SYNW1630	1184.64	VGLREPSGVDR	3.15	0.372
dihydrolipoamide dehydrogenase	NP_897723	SYNW1630	2086.14	VLVNGQPVPHLWAVGDVTGK	2.03	0.413
dihydrolipoamide dehydrogenase	NP_897723	SYNW1630	1233.62	VMPTFDPDIAK	2.04	0.548
dihydroorotate dehydrogenase	NP_898426	SYNW2337	1309.6	MGFNNDGAQALR	2.28	0.366
dihydroorotate dehydrogenase	NP_898426	SYNW2337	1441.76	TLAEEAGGLSGAPLR	3.41	0.227
dihydroxy-acid dehydratase	NP_897216	SYNW1123	1041.55	AAWSKPEPR	2.06	0.312
dihydroxy-acid dehydratase	NP_897216	SYNW1123	1714.88	EMLAPTSAIVGQGLGDR	5.04	0.57
dihydroxy-acid dehydratase	NP_897216	SYNW1123	1452.76	LLLDAGLLHGDCR	2.84	0.538
dihydroxy-acid dehydratase	NP_897216	SYNW1123	1070.5	NEGPVGGPGMR	2.87	0.528
dihydroxy-acid dehydratase	NP_897216	SYNW1123	2951.51	NMPGAMLAMARMNIPAVFVYGGTIKPGK	2.43	0.227
dihydroxy-acid dehydratase	NP_897216	SYNW1123	1044.59	SAEVLLDAVK	2.46	0.326
dihydroxy-acid dehydratase	NP_897216	SYNW1123	911.531	TPVLTGPAR	2.2	0.55
dihydroxy-acid dehydratase	NP_897216	SYNW1123	1894.89	VFESEEDCLAAILDQR	3.12	0.433
dihydroxy-acid dehydratase	NP_897216	SYNW1123	1869.96	YVTVDLHNAGGIPQVMR	2.78	0.462
DNA binding protein HU	NP_896680	SYNW0587	1041.61	ADLVNLVAAR	3.22	0.455
DNA binding protein HU	NP_896680	SYNW0587	1436.79	KVSILGFGSFEPR	4.53	0.575
DNA binding protein HU	NP_896680	SYNW0587	1721.93	KVSILGFGSFEPRER	2.15	0.289
DNA binding protein HU	NP_896680	SYNW0587	1414.78	MNKADLVNLVAAR	4.13	0.555
DNA binding protein HU	NP_896680	SYNW0587	946.547	RVPAFTAGK	2.44	0.337
DNA binding protein HU	NP_896680	SYNW0587	2307.16	TDVSMVVDAAIETIIDSVVEGK	6.36	0.788
DNA binding protein HU	NP_896680	SYNW0587	2419.26	TDVSMVVDAAIETIIDSVVEGKK	4.13	0.57
DNA binding protein HU	NP_896680	SYNW0587	790.446	VPAFTAGK	1.71	0.318
DNA binding protein HU	NP_896680	SYNW0587	1308.69	VSILGFGSFEPR	4.18	0.661
DNA polymerase III subunit alpha	NP_897125	SYNW1032	2097.09	LDPDKLPPEDADTFALLAR	1.83	0.37
DNA polymerase III subunit alpha	NP_897125	SYNW1032	3165.59	QVTTRKGDGMAILQLEDLSGSCEAVVFPK	2.36	0.231
DNA-directed RNA polymerase alpha subunit	NP_898181	SYNW2090	2358.15	AQVNSVSDLMGFSYEDLLEIK	5.07	0.696
DNA-directed RNA polymerase alpha subunit	NP_898181	SYNW2090	1692.82	DLQFSSQVEVVDGNR	2.87	0.398
DNA-directed RNA polymerase alpha subunit	NP_898181	SYNW2090	1331.69	EDVLDILLNCK	2.76	0.594
DNA-directed RNA polymerase alpha subunit	NP_898181	SYNW2090	1685.88	ELSVNSRSPELEIGR	1.98	0.329
DNA-directed RNA polymerase alpha subunit	NP_898181	SYNW2090	1101.6	GQATTLGNALR	4.18	0.457
DNA-directed RNA polymerase alpha subunit	NP_898181	SYNW2090	1257.7	GQATTLGNALRR	1.91	0.384
DNA-directed RNA polymerase alpha subunit	NP_898181	SYNW2090	1018.54	GVGYRPVDR	2.18	0.293
DNA-directed RNA polymerase alpha subunit	NP_898181	SYNW2090	1582.83	IAGVNHEYATVPGVR	4.44	0.621
DNA-directed RNA polymerase alpha subunit	NP_898181	SYNW2090	2895.5	IAGVNHEYATVPGVREDVLDILLNCK	4.85	0.688
DNA-directed RNA polymerase alpha subunit	NP_898181	SYNW2090	2538.29	IEHQVEEDRSQSGVFLIGPLER	3.02	0.387
DNA-directed RNA polymerase alpha subunit	NP_898181	SYNW2090	970.568	IGISIPQSR	2.17	0.496
DNA-directed RNA polymerase alpha subunit	NP_898181	SYNW2090	1154.68	LVVAGPAEVTAK	2.48	0.318
DNA-directed RNA polymerase alpha subunit	NP_898181	SYNW2090	1066.54	MLQYQIDR	2.55	0.356
DNA-directed RNA polymerase alpha subunit	NP_898181	SYNW2090	1629.91	RVLMGGLEGSAVTAIR	2.26	0.201
DNA-directed RNA polymerase alpha subunit	NP_898181	SYNW2090	1231.62	SADEVIEALER	3.63	0.404
DNA-directed RNA polymerase alpha subunit	NP_898181	SYNW2090	2088.06	SIATVADGYSLELEVHVER	2.58	0.411
DNA-directed RNA polymerase alpha subunit	NP_898181	SYNW2090	900.479	SPELEIGR	2.79	0.294
DNA-directed RNA polymerase alpha subunit	NP_898181	SYNW2090	1402.77	SQSGVFLIGPLER	3.92	0.608
DNA-directed RNA polymerase alpha subunit	NP_898181	SYNW2090	1473.81	VLMGGLEGSAVTAIR	2.86	0.351
DNA-directed RNA polymerase alpha subunit	NP_898181	SYNW2090	1736.85	VNFTIDETAVAEGGSAR	5.55	0.646
DNA-directed RNA polymerase beta subunit	NP_896706	SYNW0613	1314.74	ALVGTGLETQVAR	3.46	0.631
DNA-directed RNA polymerase beta subunit	NP_896706	SYNW0613	1546.79	AMGLSDNDVLDKLR	2.05	0.195
DNA-directed RNA polymerase beta subunit	NP_896706	SYNW0613	2755.3	EFFGSSQLSQFMDQTNPLAELTHK	3.47	0.561
DNA-directed RNA polymerase beta subunit	NP_896706	SYNW0613	2199.1	EIPNVAEESLGNLDEMGIIR	4.83	0.755
DNA-directed RNA polymerase beta subunit	NP_896706	SYNW0613	1458.77	FETDKNSLLHVR	1.72	0.301
DNA-directed RNA polymerase beta subunit	NP_896706	SYNW0613	1024.65	IKADLIPVR	2.31	0.21
DNA-directed RNA polymerase beta subunit	NP_896706	SYNW0613	1041.61	ISALGPGGLTR	3.79	0.578
DNA-directed RNA polymerase beta subunit	NP_896706	SYNW0613	2431.24	LCPIETPEGPNAGLINSLATHAR	2.81	0.543
DNA-directed RNA polymerase beta subunit	NP_896706	SYNW0613	1363.7	LELHFIGSEYR	1.98	0.328
DNA-directed RNA polymerase beta subunit	NP_896706	SYNW0613	914.494	LGPEEITR	2.01	0.423
DNA-directed RNA polymerase beta subunit	NP_896706	SYNW0613	2020.09	LRPGEPPSVSGGQQLLQTR	4.73	0.561
DNA-directed RNA polymerase beta subunit	NP_896706	SYNW0613	938.531	LVHLVDDK	2.03	0.283
DNA-directed RNA polymerase beta subunit	NP_896706	SYNW0613	2593.3	MNVGQVFELLMGWAASNLDSRVR	2.33	0.255
DNA-directed RNA polymerase beta subunit	NP_896706	SYNW0613	2940.55	MSSSAIQVAKTATYLPDLVEVQRASFK	2.31	0.295
DNA-directed RNA polymerase beta subunit	NP_896706	SYNW0613	2509.23	SIDAANDEGISSEDQALLELYKK	3.65	0.605
DNA-directed RNA polymerase beta subunit	NP_896706	SYNW0613	1709.85	SNQDTCLNHRPIVR	2.14	0.231
DNA-directed RNA polymerase beta subunit	NP_896706	SYNW0613	1415.65	SPGVYFKDEMDK	2.43	0.403
DNA-directed RNA polymerase beta subunit	NP_896706	SYNW0613	1632.86	STGPYSLVTQQPLGGK	3.87	0.614
DNA-directed RNA polymerase beta subunit	NP_896706	SYNW0613	2101.92	STPSRPTYESLGVADYDED	3.83	0.0723
DNA-directed RNA polymerase beta subunit	NP_896706	SYNW0613	1242.68	SVGELLQNQVR	1.99	0.372
DNA-directed RNA polymerase beta subunit	NP_896706	SYNW0613	1991	TGQPFDQPVAVGYSHFLK	2.66	0.482
DNA-directed RNA polymerase beta subunit	NP_896706	SYNW0613	1273.6	VAPGDVATESDGR	3	0.561
DNA-directed RNA polymerase beta subunit	NP_896706	SYNW0613	1390.76	VGAFVESGDILVGK	2.92	0.546
DNA-directed RNA polymerase beta subunit	NP_896706	SYNW0613	940.594	VIVNQIVR	2.38	0.269
DNA-directed RNA polymerase beta subunit	NP_896706	SYNW0613	1629.79	VNEYGFIETPFWK	2.27	0.467
DNA-directed RNA polymerase beta' subunit	NP_896708	SYNW0615	1389.74	AGDVIATTQILCK	3.55	0.596
DNA-directed RNA polymerase beta' subunit	NP_896708	SYNW0615	1759.87	ALLGEAEEQITATEER	2.84	0.447
DNA-directed RNA polymerase beta' subunit	NP_896708	SYNW0615	2045.98	ASLNTDSFISAASFQETTR	3.88	0.383
DNA-directed RNA polymerase beta' subunit	NP_896708	SYNW0615	2470.25	DSIGDSREVQIVTTAMTLKDFK	1.96	0.309
DNA-directed RNA polymerase beta' subunit	NP_896708	SYNW0615	1624.83	DTTPVHESASRPLSK	2.95	0.627
DNA-directed RNA polymerase beta' subunit	NP_896708	SYNW0615	1245.63	DVICDLAGQVR	3.38	0.294
DNA-directed RNA polymerase beta' subunit	NP_896708	SYNW0615	1823.86	EAGPHPDILSEDPAGYR	3.31	0.561
DNA-directed RNA polymerase beta' subunit	NP_896708	SYNW0615	1333.74	EVQIVTTAMTLK	2.67	0.509
DNA-directed RNA polymerase beta' subunit	NP_896708	SYNW0615	1729.79	FEGDGHMVNPGEEIAK	1.54	0.349
DNA-directed RNA polymerase beta' subunit	NP_896708	SYNW0615	1189.66	GDGLALLVFER	3.33	0.574
DNA-directed RNA polymerase beta' subunit	NP_896708	SYNW0615	1098.66	GLKENVIIGR	2.69	0.457
DNA-directed RNA polymerase beta' subunit	NP_896708	SYNW0615	2845.55	GLLLRPVEEYTIPNEAQLPELSHVK	2.75	0.542
DNA-directed RNA polymerase beta' subunit	NP_896708	SYNW0615	1752.93	GLMANPQGEIIDLPIR	2.81	0.4
DNA-directed RNA polymerase beta' subunit	NP_896708	SYNW0615	1124.57	HIVVEAEDGR	2.46	0.536
DNA-directed RNA polymerase beta' subunit	NP_896708	SYNW0615	972.536	IEELLEAR	2.54	0.142
DNA-directed RNA polymerase beta' subunit	NP_896708	SYNW0615	1733.88	IGSGEVVAELADDRFR	2.85	0.538
DNA-directed RNA polymerase beta' subunit	NP_896708	SYNW0615	1887.97	KALLGEAEEQITATEER	2.64	0.222
DNA-directed RNA polymerase beta' subunit	NP_896708	SYNW0615	3154.47	KNFNQNAPLNSVWMMANSGARGNMSQVR	1.94	0.401
DNA-directed RNA polymerase beta' subunit	NP_896708	SYNW0615	1906	KPLMDAAQEAIANLQHR	5.13	0.613
DNA-directed RNA polymerase beta' subunit	NP_896708	SYNW0615	1045.55	LGEITEVER	3.87	0.233
DNA-directed RNA polymerase beta' subunit	NP_896708	SYNW0615	1825.97	LGRPYMVSPDSVLHVR	5.39	0.567
DNA-directed RNA polymerase beta' subunit	NP_896708	SYNW0615	1822.92	LIPAGTGFSGFEEELQK	3.24	0.618
DNA-directed RNA polymerase beta' subunit	NP_896708	SYNW0615	2653.45	LLVERPEDTTTLSTSGKPVVAVGQR	7.3	0.68
DNA-directed RNA polymerase beta' subunit	NP_896708	SYNW0615	1154.75	LVILESILVR	3.71	0.41
DNA-directed RNA polymerase beta' subunit	NP_896708	SYNW0615	1192.66	LVTEVQNVYK	2.74	0.458
DNA-directed RNA polymerase beta' subunit	NP_896708	SYNW0615	1299.63	MTSSSSKSNKSR	1.41	0.372
DNA-directed RNA polymerase beta' subunit	NP_896708	SYNW0615	1751.89	QAGVAQLPEATEADPVR	1.8	0.304
DNA-directed RNA polymerase beta' subunit	NP_896708	SYNW0615	1907.99	QAGVAQLPEATEADPVRR	2.36	0.285
DNA-directed RNA polymerase beta' subunit	NP_896708	SYNW0615	1382.81	RLVDVAQDVIVR	2.95	0.317
DNA-directed RNA polymerase beta' subunit	NP_896708	SYNW0615	1047.49	SPLTCEANR	3.03	0.467
DNA-directed RNA polymerase beta' subunit	NP_896708	SYNW0615	1771.89	SSKAAKDTTPVHESASR	1.94	0.303
DNA-directed RNA polymerase beta' subunit	NP_896708	SYNW0615	1618.82	TFHTGGVSTAETGVVR	3.73	0.488
DNA-directed RNA polymerase beta' subunit	NP_896708	SYNW0615	1055.58	TGDIVQGLPR	3.8	0.304
DNA-directed RNA polymerase beta' subunit	NP_896708	SYNW0615	1576.87	TPPPFRNHIVDKR	1.39	0.448
DNA-directed RNA polymerase beta' subunit	NP_896708	SYNW0615	1941.02	VEDAGDTTLLPGELIELR	4.54	0.535
DNA-directed RNA polymerase beta' subunit	NP_896708	SYNW0615	1363.65	VIDTWTETNER	3.16	0.678
DNA-directed RNA polymerase beta' subunit	NP_896708	SYNW0615	2196.19	VRVEDAGDTTLLPGELIELR	2.99	0.408
DNA-directed RNA polymerase beta' subunit	NP_896708	SYNW0615	1005.5	YEEAIQPR	2.91	0.261
DNA-directed RNA polymerase beta' subunit	NP_896708	SYNW0615	1250.63	YVQTVETPEGK	2.07	0.409
DNA-directed RNA polymerase gamma chain	NP_896707	SYNW0614	2538.23	ADDEVMQVLQEVIDGHPIMLNR	2.12	0.412
DNA-directed RNA polymerase gamma chain	NP_896707	SYNW0614	1393.67	DRFDEDGALISR	4.15	0.433
DNA-directed RNA polymerase gamma chain	NP_896707	SYNW0614	2112.18	EMAIELFQPFVIHRLIR	2.23	0.288
DNA-directed RNA polymerase gamma chain	NP_896707	SYNW0614	1314.63	FATSDLNDLYR	3	0.433
DNA-directed RNA polymerase gamma chain	NP_896707	SYNW0614	995.495	IEQWTYR	2.46	0.388
DNA-directed RNA polymerase gamma chain	NP_896707	SYNW0614	3160.66	KLIQRADDEVMQVLQEVIDGHPIMLNR	2.14	0.299
DNA-directed RNA polymerase gamma chain	NP_896707	SYNW0614	1383.78	LAAPVSHVWYLK	2.8	0.611
DNA-directed RNA polymerase gamma chain	NP_896707	SYNW0614	1002.56	LGIQAFEPK	2.63	0.387
DNA-directed RNA polymerase gamma chain	NP_896707	SYNW0614	1393.84	LQEILAPEIIVR	3.13	0.52
DNA-directed RNA polymerase gamma chain	NP_896707	SYNW0614	970.46	MHQCGLPK	1.9	0.412
DNA-directed RNA polymerase gamma chain	NP_896707	SYNW0614	1716.87	RMLQEAVDALIDNGR	2.28	0.333
DNA-directed RNA polymerase gamma chain	NP_896707	SYNW0614	1152.53	TENHFDYVK	2.07	0.316
DNA-directed RNA polymerase gamma chain	NP_896707	SYNW0614	1168.68	TVVGANNRPLK	2.37	0.383
DNA-directed RNA polymerase gamma chain	NP_896707	SYNW0614	1882.88	TYSSLEDVIHAFEDTR	2.09	0.355
DNA-directed RNA polymerase gamma chain	NP_896707	SYNW0614	905.43	VMEWGQR	1.36	0.351
DNA-directed RNA polymerase gamma chain	NP_896707	SYNW0614	2272.25	YILTTTGRVVMNHTIIGAVAAA	1.57	0.356
DNA-directed RNA polymerase omega subunit	NP_896620	SYNW0525	1838.9	AIVELSDEQDQPDLLPG	2.52	0.515
DNA-directed RNA polymerase omega subunit	NP_896620	SYNW0525	2081.02	FDDFDGLLEESSVKPVQR	3.05	0.455
DNA-directed RNA polymerase omega subunit	NP_896620	SYNW0525	2237.12	RFDDFDGLLEESSVKPVQR	5.79	0.633
DNA-directed RNA polymerase omega subunit	NP_896620	SYNW0525	830.484	RGESLIR	2.21	0.215
DnaJ protein	NP_896119	SYNW0024	1693.74	AGSGPTTCGTCGGAGQVR	4.49	0.649
DnaJ protein	NP_896119	SYNW0024	1278.63	AYEVLSDPQTR	2.57	0.415
DnaJ protein	NP_896119	SYNW0024	1213.65	INIPAGVDTGTR	2.51	0.338
DnaJ protein	NP_896119	SYNW0024	2350.28	LGNPVARGDQRVQVMVQLPTR	2.11	0.28
DnaJ protein	NP_896119	SYNW0024	1433.75	TLLEELAGHHSAR	2.18	0.363
dTDP-4-dehydrorhamnose 3,5-epimerase	NP_896741	SYNW0648	1509.77	GLHYQLEPEPQAK	3.65	0.67
dTDP-4-dehydrorhamnose 3,5-epimerase	NP_896741	SYNW0648	1356.61	GWFFESWNQR	2.54	0.468
dTDP-4-dehydrorhamnose 3,5-epimerase	NP_896741	SYNW0648	2163.02	RFDEAVGEAVVFSQDNHSR	5.28	0.499
dTDP-4-dehydrorhamnose 3,5-epimerase	NP_896741	SYNW0648	1089.53	WDDASINIR	2.97	0.303
dTDP-4-dehydrorhamnose 3,5-epimerase	NP_896741	SYNW0648	1641.88	WPLDLLGGAEVSLSGK	3.17	0.621
dTDP-glucose-4,6-dehydratase	NP_896739	SYNW0646	2131.05	DWLYVEDHVDALLLAACK	3.65	0.565
dTDP-glucose-4,6-dehydratase	NP_896739	SYNW0646	1112.53	EHVEGLSGER	2.5	0.467
dTDP-glucose-4,6-dehydratase	NP_896739	SYNW0646	1442.76	EPIPLYGDGLNVR	2.31	0.267
dTDP-glucose-4,6-dehydratase	NP_896739	SYNW0646	1212.55	FSETTPYDPR	3.01	0.424
dTDP-glucose-4,6-dehydratase	NP_896739	SYNW0646	1228.67	IETELGWKPR	2.56	0.256
dTDP-glucose-4,6-dehydratase	NP_896739	SYNW0646	1924.95	LHHISTDEVFGSLGAEGR	3	0.359
dTDP-glucose-4,6-dehydratase	NP_896739	SYNW0646	2506.33	SIAGPGVFIESNVTGTYNLLQAVR	3.24	0.593
dTDP-glucose-4,6-dehydratase	NP_896739	SYNW0646	1147.48	SYCVGGYGER	2.56	0.59
dTDP-glucose-4,6-dehydratase	NP_896739	SYNW0646	1628.96	VLVTGGAGFIGGAVVRR	1.91	0.465
elongation factor EF-2	NP_898228	SYNW2137	1288.61	ADDREEVDALR	2.03	0.251
elongation factor EF-2	NP_898228	SYNW2137	1013.6	AGDLGAVLGLK	3.36	0.13
elongation factor EF-2	NP_898228	SYNW2137	1447.74	ALVSLAEEDPTFR	2.36	0.475
elongation factor EF-2	NP_898228	SYNW2137	2574.41	ANAVPIQLPIGAEGDLSGIIDLVGNK	4.72	0.691
elongation factor EF-2	NP_898228	SYNW2137	1877.94	ATLMETIAETDEALIEK	3.37	0.461
elongation factor EF-2	NP_898228	SYNW2137	2182.95	CTLVHGSYHDVDSSEMAFK	2.14	0.439
elongation factor EF-2	NP_898228	SYNW2137	1890.95	DGVKKCNPVLLEPMMK	2.06	0.237
elongation factor EF-2	NP_898228	SYNW2137	1949.01	EAVRPSDDKAPFSALAFK	2.84	0.401
elongation factor EF-2	NP_898228	SYNW2137	1807.93	EFKVEANIGAPQVSYR	5.09	0.669
elongation factor EF-2	NP_898228	SYNW2137	1878.93	ETCESGVIAGYPLIDVR	4.35	0.557
elongation factor EF-2	NP_898228	SYNW2137	1321.66	EYIKPAEQGMR	2.23	0.47
elongation factor EF-2	NP_898228	SYNW2137	1623.85	FLETGELSTEELKK	4.29	0.581
elongation factor EF-2	NP_898228	SYNW2137	1774.81	GIFSMEFDNYAEVPR	3.38	0.622
elongation factor EF-2	NP_898228	SYNW2137	1827.93	GITITAAAISTSWQDHR	1.79	0.267
elongation factor EF-2	NP_898228	SYNW2137	2607.22	GQYGHVVIEMEPGEPGSGFEFVNK	2.34	0.364
elongation factor EF-2	NP_898228	SYNW2137	1416.71	HGLVPMLCGSAFK	3.28	0.633
elongation factor EF-2	NP_898228	SYNW2137	1984.92	IGEVHDGAAVTDWMAQER	2.94	0.408
elongation factor EF-2	NP_898228	SYNW2137	1162.66	ILFYSGVVHK	2.46	0.315
elongation factor EF-2	NP_898228	SYNW2137	2068.07	INIIDTPGHVDFTIEVER	2.85	0.481
elongation factor EF-2	NP_898228	SYNW2137	1315.8	IVGGIVPKEYIK	2.41	0.301
elongation factor EF-2	NP_898228	SYNW2137	2815.59	LKANAVPIQLPIGAEGDLSGIIDLVGNK	4.44	0.598
elongation factor EF-2	NP_898228	SYNW2137	940.481	MYSGILEK	2.42	0.316
elongation factor EF-2	NP_898228	SYNW2137	2675.18	NDLGTDIEEAEIPAEMADEAAEWR	6.18	0.773
elongation factor EF-2	NP_898228	SYNW2137	1179.65	NIGIAAHIDAGK	3.25	0.437
elongation factor EF-2	NP_898228	SYNW2137	944.541	NVAEAIISK	1.99	0.381
elongation factor EF-2	NP_898228	SYNW2137	1546.75	RGQVEGQGVEDGTSK	4.45	0.657
elongation factor EF-2	NP_898228	SYNW2137	1403.73	VEANIGAPQVSYR	4.01	0.65
elongation factor EF-2	NP_898228	SYNW2137	2161.1	VEVEVPEDFLGSIIGDLSSR	3.62	0.522
elongation factor EF-2	NP_898228	SYNW2137	2587.33	VLDGVIAVFCAVGGVQPQSETVWR	5.1	0.716
elongation factor EF-2	NP_898228	SYNW2137	2797.4	VNTDSETGQTVIAGMGELHLEILVDR	2.41	0.353
elongation factor EF-2	NP_898228	SYNW2137	1596.81	VPLAEMFGYATELR	4.47	0.601
elongation factor P	NP_896128	SYNW0033	1299.7	AGEMLPQALLEK	2.31	0.396
elongation factor P	NP_896128	SYNW0033	3033.26	ASLQHTYMEGEDYVFMDMSTYEETR	2.68	0.22
elongation factor P	NP_896128	SYNW0033	3001.59	GDTATGGTKPAILETGAQVMVPLFLSIGEK	2.75	0.268
elongation factor P	NP_896128	SYNW0033	1075.54	LSADQIGESR	3.95	0.522
elongation factor P	NP_896128	SYNW0033	1607.88	LSADQIGESRKYLK	1.56	0.257
elongation factor P	NP_896128	SYNW0033	1418.73	TGTTIEIDGAVWR	2.33	0.449
elongation factor Ts	NP_897184	SYNW1091	1932.92	AIEMGRDDLDGKPEQMK	1.87	0.304
elongation factor Ts	NP_897184	SYNW1091	1191.65	DSSITVTELVK	3.15	0.281
elongation factor Ts	NP_897184	SYNW1091	3108.43	DVSMQVAACPNVEYVSTDDIPDEIRER	3.77	0.431
elongation factor Ts	NP_897184	SYNW1091	1318.71	ELALMEQPFIK	2.37	0.277
elongation factor Ts	NP_897184	SYNW1091	1108.55	GDMFQELLR	3.24	0.333
elongation factor Ts	NP_897184	SYNW1091	914.505	IGENVQVR	2.93	0.301
elongation factor Ts	NP_897184	SYNW1091	1559.89	LKELALMEQPFIK	3.22	0.507
elongation factor Ts	NP_897184	SYNW1091	1620.8	TAAEGAISSYIHTGSR	3.95	0.605
elongation factor Ts	NP_897184	SYNW1091	1834.94	VGVLIEINCETDFVAR	2.01	0.395
elongation factor Ts	NP_897184	SYNW1091	2375.1	YTLGEGIEVEESDFAAEVASMK	5.07	0.746
elongation factor Tu	NP_898229	SYNW2138	1232.58	ALEGEAEWEAK	3.49	0.656
elongation factor Tu	NP_898229	SYNW2138	2223.98	CDMVDDEEIIELVEMEVR	4.79	0.609
elongation factor Tu	NP_898229	SYNW2138	823.504	EHILLAK	2.13	0.208
elongation factor Tu	NP_898229	SYNW2138	2406.21	ELLDSYDFPGDDIPVVQVSGLK	5.81	0.792
elongation factor Tu	NP_898229	SYNW2138	2153.09	EVDKPFLMAVEDVFSITGR	2.91	0.47
elongation factor Tu	NP_898229	SYNW2138	1083.57	FEGEVYVLK	3.22	0.555
elongation factor Tu	NP_898229	SYNW2138	1211.67	FEGEVYVLKK	2.15	0.307
elongation factor Tu	NP_898229	SYNW2138	1087.57	GIQKEDIER	3.04	0.527
elongation factor Tu	NP_898229	SYNW2138	1819.88	GITINTAHVEYETDTR	4.99	0.646
elongation factor Tu	NP_898229	SYNW2138	1564.89	GMVLVKPGSITPHTK	2.89	0.513
elongation factor Tu	NP_898229	SYNW2138	1991.89	GQAEKQDYADIDGAPEER	5.57	0.569
elongation factor Tu	NP_898229	SYNW2138	1899.97	HTPFFAGYRPQFYIR	2.82	0.365
elongation factor Tu	NP_898229	SYNW2138	1768.79	HYAHVDCPGHADYVK	4.66	0.749
elongation factor Tu	NP_898229	SYNW2138	1911.94	IEELMAAVDEAIPEPER	2.55	0.315
elongation factor Tu	NP_898229	SYNW2138	2081.99	IKMTGELICPVAMENGMR	1.72	0.267
elongation factor Tu	NP_898229	SYNW2138	2119.99	KGQAEKQDYADIDGAPEER	5.15	0.376
elongation factor Tu	NP_898229	SYNW2138	1888.96	KLLEEGMAGDNCGLLLR	6.09	0.643
elongation factor Tu	NP_898229	SYNW2138	1268.67	KTTVTGVEMFR	3.62	0.431
elongation factor Tu	NP_898229	SYNW2138	1396.76	KTTVTGVEMFRK	3.39	0.547
elongation factor Tu	NP_898229	SYNW2138	1760.87	LLEEGMAGDNCGLLLR	5.77	0.576
elongation factor Tu	NP_898229	SYNW2138	1808.82	MTGELICPVAMENGMR	4.3	0.57
elongation factor Tu	NP_898229	SYNW2138	1822.97	NKPHVNIGTIGHVDHGK	2.43	0.511
elongation factor Tu	NP_898229	SYNW2138	2736.28	NMITGAAQMDGAILVCAATDGPMAQTK	4.94	0.762
elongation factor Tu	NP_898229	SYNW2138	1580.83	PHVNIGTIGHVDHGK	1.27	0.349
elongation factor Tu	NP_898229	SYNW2138	823.446	PQFYIR	2.08	0.323
elongation factor Tu	NP_898229	SYNW2138	1478.64	QDYADIDGAPEER	3.89	0.459
elongation factor Tu	NP_898229	SYNW2138	1307.8	QVGVPALVVALNK	3.56	0.581
elongation factor Tu	NP_898229	SYNW2138	831.494	TIGAGVVSK	1.13	0.427
elongation factor Tu	NP_898229	SYNW2138	2785.27	TTDVTGQITAFTADDGSAVEMVMPGDR	5.49	0.75
elongation factor Tu	NP_898229	SYNW2138	3058.43	TTDVTGQITAFTADDGSAVEMVMPGDRIK	1.79	0.347
elongation factor Tu	NP_898229	SYNW2138	1316.78	TTLTAAITNVLAK	4.32	0.611
elongation factor Tu	NP_898229	SYNW2138	1140.57	TTVTGVEMFR	3.74	0.55
elongation factor Tu	NP_898229	SYNW2138	1268.67	TTVTGVEMFRK	2.83	0.417
elongation factor Tu	NP_898229	SYNW2138	3042.51	TTVTGVEMFRKLLEEGMAGDNCGLLLR	2.45	0.245
elongation factor Tu	NP_898229	SYNW2138	1185.67	VGEEIEIVGIK	3.85	0.416
elongation factor Tu	NP_898229	SYNW2138	1527.84	VGEEIEIVGIKDAR	4.27	0.464
endopeptidase Clp ATP-binding chain B	NP_897596	SYNW1503	2587.4	CGRQLLSQAGVTTNTLKEAITAVR	2.28	0.198
endopeptidase Clp ATP-binding chain B	NP_897596	SYNW1503	2935.6	IVNGDVPQALQNRQLITLDMGALIAGAK	1.88	0.234
endopeptidase Clp ATP-binding chain B	NP_897596	SYNW1503	1673.96	KILQLEMEKLSLGR	1.6	0.347
endopeptidase Clp ATP-binding chain C	NP_897031	SYNW0938	1157.5	LDMSEFMER	2.57	0.417
endopeptidase Clp ATP-binding chain C	NP_897031	SYNW0938	1530.8	LLEDSLAEEVLSGR	3.49	0.549
endopeptidase Clp ATP-binding chain C	NP_897031	SYNW0938	1438.7	LVEEGYNPAYGAR	3.97	0.706
endopeptidase Clp ATP-binding chain C	NP_897031	SYNW0938	1369.7	QYFRPEFLNR	2.62	0.358
endopeptidase Clp ATP-binding chain C	NP_897031	SYNW0938	1159.61	VIMLAQEEAR	2.64	0.448
endopeptidase Clp ATP-binding chain C	NP_897031	SYNW0938	1732.04	VLTLDIGLLVAGTKYR	1.78	0.229
Enolase	NP_898437	SYNW2348	1215.68	AAANGLGLPLYR	3.07	0.428
Enolase	NP_898437	SYNW2348	1802.91	AIVPSGASTGAHEAHELR	5.3	0.593
Enolase	NP_898437	SYNW2348	2206.03	FPIVSIEDGLAEDDWEGWK	4.6	0.723
Enolase	NP_898437	SYNW2348	3063.48	GMSTSVGDEGGFAPDLGNVEAGEILVEAITK	4.81	0.704
Enolase	NP_898437	SYNW2348	1799.9	GNPTVEAEVLLEGGAMGR	3.37	0.592
Enolase	NP_898437	SYNW2348	1325.68	GVSQAVTHIEER	3.57	0.658
Enolase	NP_898437	SYNW2348	2959.44	IAPTLCGLSALDQAAVDAAMLELDGSDNK	4.37	0.669
Enolase	NP_898437	SYNW2348	2017	IEDELGSQAVYAGAVGQGPR	5.84	0.693
Enolase	NP_898437	SYNW2348	1714.93	LQQGIDNSTANSILIK	3.86	0.519
Enolase	NP_898437	SYNW2348	1162.59	MGTEVFHTLK	2.85	0.351
Enolase	NP_898437	SYNW2348	1673.91	MIDSLDLVIDTIVAR	4.8	0.599
Enolase	NP_898437	SYNW2348	1765.85	SGETEDTTIADLSVATR	5.23	0.723
Enolase	NP_898437	SYNW2348	1106.56	SGYTSVISHR	3.08	0.525
Enolase	NP_898437	SYNW2348	1632.87	SSLGANAILAVSMATAR	3.83	0.632
Enolase	NP_898437	SYNW2348	1999.08	VNQIGSLTETLQAIDLAGR	5.74	0.663
Enolase	NP_898437	SYNW2348	1548.83	VQLVGDDLFVTNTK	3.56	0.599
Enolase	NP_898437	SYNW2348	2563.17	YAFDGGNYDSAEMVGQLEQLVEK	5.56	0.642
enoyl-(acyl carrier protein) reductase	NP_896320	SYNW0225	2222.15	AAGAELGITYLPDDKGRFEAK	1.57	0.333
enoyl-(acyl carrier protein) reductase	NP_896320	SYNW0225	1349.74	AGVITLSYLGAER	4.1	0.49
enoyl-(acyl carrier protein) reductase	NP_896320	SYNW0225	3404.84	AGVITLSYLGAERAIPNYNVMGVAKAALEASVR	2.04	0.302
enoyl-(acyl carrier protein) reductase	NP_896320	SYNW0225	3314.69	ELTAPLEPSLFLPLNVQDADQMAEVFGEIK	2.8	0.402
enoyl-(acyl carrier protein) reductase	NP_896320	SYNW0225	1070.63	ILVTGIANNR	2.87	0.385
enoyl-(acyl carrier protein) reductase	NP_896320	SYNW0225	1214.69	SIAWGIAQQLK	2.98	0.256
enoyl-(acyl carrier protein) reductase	NP_896320	SYNW0225	2114.08	TLASSAIGGILDMIHNVEEK	2.64	0.333
enoyl-(acyl carrier protein) reductase	NP_896320	SYNW0225	997.579	VNAISAGPIR	2.66	0.541
enoyl-(acyl carrier protein) reductase	NP_896320	SYNW0225	1742.9	WGVLDGLVHCLAFAGK	1.99	0.386
enoyl-(acyl carrier protein) reductase	NP_896320	SYNW0225	1090.58	YLAAELGPEK	2.26	0.304
EPSP synthase (3-phosphoshikimate 1-carboxyvinyltransferase)	NP_897098	SYNW1005	1407.67	AFGADLQVGGEMGR	3.54	0.393
EPSP synthase (3-phosphoshikimate 1-carboxyvinyltransferase)	NP_897098	SYNW1005	2410.11	AMGAEIEEHEDGMTIHGGRPLK	2.13	0.358
EPSP synthase (3-phosphoshikimate 1-carboxyvinyltransferase)	NP_897098	SYNW1005	1595.85	DGGNLAPLAVQGQSLR	3.28	0.433
EPSP synthase (3-phosphoshikimate 1-carboxyvinyltransferase)	NP_897098	SYNW1005	1127.57	DVAGEPVGDLR	2.12	0.305
EPSP synthase (3-phosphoshikimate 1-carboxyvinyltransferase)	NP_897098	SYNW1005	1808.97	GRDGGNLAPLAVQGQSLR	3.23	0.372
EPSP synthase (3-phosphoshikimate 1-carboxyvinyltransferase)	NP_897098	SYNW1005	1327.76	GTVIGTPVASAQVK	2.57	0.479
EPSP synthase (3-phosphoshikimate 1-carboxyvinyltransferase)	NP_897098	SYNW1005	1229.63	HFVLDGDASLR	2.44	0.548
EPSP synthase (3-phosphoshikimate 1-carboxyvinyltransferase)	NP_897098	SYNW1005	1235.72	HITVRPGNTLK	2.57	0.301
EPSP synthase (3-phosphoshikimate 1-carboxyvinyltransferase)	NP_897098	SYNW1005	943.576	LMLGLLAGR	2.72	0.437
EPSP synthase (3-phosphoshikimate 1-carboxyvinyltransferase)	NP_897098	SYNW1005	1990.06	VAMSLAVASLLASGDSTLQR	2.63	0.504
EPSP synthase (3-phosphoshikimate 1-carboxyvinyltransferase)	NP_897098	SYNW1005	1300.67	VGQPLASMGADVR	2.69	0.372
fatty acid/phospholipid synthesis protein	NP_898336	SYNW2247	2072.07	IGLLNIGEEDCKGNDLALK	1.78	0.429
fatty acid/phospholipid synthesis protein	NP_898336	SYNW2247	2763.48	IGLLNIGEEDCKGNDLALKTHALLR	2	0.383
Ferredoxin	NP_896630	SYNW0535	982.408	AGACSTCAGK	1.91	0.449
Ferredoxin	NP_896630	SYNW0535	991.437	THAEEELY	1.81	0.582
Ferredoxin	NP_896630	SYNW0535	3010.4	TIEVPDDQYILDAAEEQGIDLPYSCR	5.52	0.72
Ferredoxin	NP_896630	SYNW0535	1275.68	VTLVSESEGLNK	3.97	0.7
ferredoxin	NP_897859	SYNW1768	1934.9	FEQEGQQVGCIEGANLR	6.2	0.619
ferredoxin	NP_897859	SYNW1768	2063	FEQEGQQVGCIEGANLRK	3.83	0.589
ferredoxin	NP_897859	SYNW1768	959.552	GSNSLIGAIK	2.64	0.327
ferredoxin	NP_897859	SYNW1768	2549.22	MPTIRFEQEGQQVGCIEGANLR	2.52	0.184
ferredoxin	NP_897859	SYNW1768	1880.91	SDVEEVYLADRPANFR	4.24	0.628
ferredoxin	NP_897859	SYNW1768	942.512	TRPAEGVGR	1.92	0.273
Ferredoxin thioredoxin reductase, catalytic beta chain	NP_896413	SYNW0318	985.474	FAETYAQR	3.22	0.5
Ferredoxin thioredoxin reductase, catalytic beta chain	NP_896413	SYNW0318	1512.7	HKDELGGALCPCR	2.16	0.386
Ferredoxin thioredoxin reductase, catalytic beta chain	NP_896413	SYNW0318	1113.57	KFAETYAQR	2.24	0.244
Ferredoxin thioredoxin reductase, catalytic beta chain	NP_896413	SYNW0318	1848.9	TGTYFCAESSVTSVVLK	2.02	0.366
Ferredoxin thioredoxin reductase, catalytic beta chain	NP_896413	SYNW0318	1430.71	TQTISTETIHATAG	3.72	0.356
Ferredoxin-dependent glutamate synthase, Fd-GOGAT	NP_898223	SYNW2132	1187.64	ASALLADWAAAK	3.34	0.41
Ferredoxin-dependent glutamate synthase, Fd-GOGAT	NP_898223	SYNW2132	2160.15	DLYVASLSSRTVVYKGMVR	2.25	0.462
Ferredoxin-dependent glutamate synthase, Fd-GOGAT	NP_898223	SYNW2132	1467.8	FAQVTNPPIDPLR	2.3	0.455
Ferredoxin-dependent glutamate synthase, Fd-GOGAT	NP_898223	SYNW2132	3136.63	FAQVTNPPIDPLREKLVMSLEMHLGER	2.47	0.224
Ferredoxin-dependent glutamate synthase, Fd-GOGAT	NP_898223	SYNW2132	1356.64	FCTGGMSLGALSR	3.72	0.62
Ferredoxin-dependent glutamate synthase, Fd-GOGAT	NP_898223	SYNW2132	1055.55	FGVTAEYLR	3.45	0.393
Ferredoxin-dependent glutamate synthase, Fd-GOGAT	NP_898223	SYNW2132	1385.68	FQVLHDVDAEGR	3.7	0.442
Ferredoxin-dependent glutamate synthase, Fd-GOGAT	NP_898223	SYNW2132	1114.62	GGAQVLVLSDR	2.13	0.425
Ferredoxin-dependent glutamate synthase, Fd-GOGAT	NP_898223	SYNW2132	1688.85	HAGSPWELGLTEVHR	2.33	0.301
Ferredoxin-dependent glutamate synthase, Fd-GOGAT	NP_898223	SYNW2132	2068.06	LAPTPLPLDQVESAESLCK	2.4	0.439
Ferredoxin-dependent glutamate synthase, Fd-GOGAT	NP_898223	SYNW2132	2572.23	LQTAMGFTAEDFDLVIEDMAGLGK	2.56	0.19
Ferredoxin-dependent glutamate synthase, Fd-GOGAT	NP_898223	SYNW2132	2081.02	RFCKEEAEALGLTSAGWR	1.78	0.214
Ferredoxin-dependent glutamate synthase, Fd-GOGAT	NP_898223	SYNW2132	2865.39	RFCTGGMSLGALSREAHEVLAVAMNR	1.85	0.313
Ferredoxin-dependent glutamate synthase, Fd-GOGAT	NP_898223	SYNW2132	1661.91	SITDSLITLVPEAFR	2.07	0.364
Ferredoxin-dependent glutamate synthase, Fd-GOGAT	NP_898223	SYNW2132	2762.4	SQAFPSIGGLRNGDTACSAIKQIASGR	2.23	0.386
Ferredoxin-dependent glutamate synthase, Fd-GOGAT	NP_898223	SYNW2132	1684.79	VCHTNNCPVGVATQK	4.81	0.701
ferredoxin--NADP reductase (FNR)	NP_896844	SYNW0751	1020.53	AWLFMGAPK	1.84	0.379
ferredoxin--NADP reductase (FNR)	NP_896844	SYNW0751	2687.31	EMLLPDDEDANIIMLATGTGIAPMR	4.78	0.695
ferredoxin--NADP reductase (FNR)	NP_896844	SYNW0751	1278.6	EREANGWNFR	2.2	0.401
ferredoxin--NADP reductase (FNR)	NP_896844	SYNW0751	1221.65	GKAWLFMGAPK	1.56	0.277
ferredoxin--NADP reductase (FNR)	NP_896844	SYNW0751	3009.52	GKAWLFMGAPKTGNLLYDEDLLHYEK	2.39	0.295
ferredoxin--NADP reductase (FNR)	NP_896844	SYNW0751	1441.78	GLDWSELRPQLK	2.86	0.494
ferredoxin--NADP reductase (FNR)	NP_896844	SYNW0751	1633.76	GMEPGIDEAMTAAAAAK	4.98	0.713
ferredoxin--NADP reductase (FNR)	NP_896844	SYNW0751	1777.79	HGDNYQDNTVSLCVR	5.42	0.723
ferredoxin--NADP reductase (FNR)	NP_896844	SYNW0751	3126.63	ILSVSPAGEESPAAPVAASSAPAPQAVTSAPAPK	4.93	0.509
ferredoxin--NADP reductase (FNR)	NP_896844	SYNW0751	910.499	LYSIASTR	2.71	0.297
ferredoxin--NADP reductase (FNR)	NP_896844	SYNW0751	2669.27	LYSIASTRHGDNYQDNTVSLCVR	2.88	0.37
ferredoxin--NADP reductase (FNR)	NP_896844	SYNW0751	2590.14	NEAGEQIYGVCSTYLCDIEPGSK	4.83	0.76
ferredoxin--NADP reductase (FNR)	NP_896844	SYNW0751	3251.49	QLEYKNEAGEQIYGVCSTYLCDIEPGSK	5.76	0.513
ferredoxin--NADP reductase (FNR)	NP_896844	SYNW0751	835.424	RMFEPR	2.28	0.216
ferredoxin--NADP reductase (FNR)	NP_896844	SYNW0751	1454.78	SHANVPVNTYKPK	3.85	0.552
ferredoxin--NADP reductase (FNR)	NP_896844	SYNW0751	1822.89	TGNLLYDEDLLHYEK	3.72	0.655
ferredoxin--NADP reductase (FNR)	NP_896844	SYNW0751	2728.29	TGNLLYDEDLLHYEKEFPDNFR	4.2	0.607
ferredoxin--NADP reductase (FNR)	NP_896844	SYNW0751	1136.53	THVYMCGLR	2.16	0.606
ferredoxin--NADP reductase (FNR)	NP_896844	SYNW0751	2167.1	TPFLGTVTENYSLVADGGIGR	5.6	0.615
ferredoxin--NADP reductase (FNR)	NP_896844	SYNW0751	1210.61	VAMSGLNDLYK	2.89	0.503
ferredoxin--NADP reductase (FNR)	NP_896844	SYNW0751	1366.71	VAMSGLNDLYKR	3.12	0.481
ferredoxin--NADP reductase (FNR)	NP_896844	SYNW0751	1869.94	VLEHAEEIFAMIENPK	5.33	0.684
ferredoxin--NADP reductase (FNR)	NP_896844	SYNW0751	2863.52	VSVATAGGTSSSLFTVVASGIQAGSGPSVIR	4.01	0.744
ferredoxin--NADP reductase (FNR)	NP_896844	SYNW0751	834.378	WHVETY	1.79	0.66
Ferredoxin--nitrite reductase	NP_898566	SYNW2477	1159.62	DGLLVGSEIEK	2.78	0.37
Ferredoxin--nitrite reductase	NP_898566	SYNW2477	1577.76	EAGLSSIQSGFDNPR	3.45	0.588
Ferredoxin--nitrite reductase	NP_898566	SYNW2477	1570.78	ELDEELNLPEEIK	3.95	0.35
Ferredoxin--nitrite reductase	NP_898566	SYNW2477	3079.45	FPLAPSNISAGTVSCTGNTYCSFALTNTK	2.94	0.4
Ferredoxin--nitrite reductase	NP_898566	SYNW2477	1411.8	GILLCDLPEILR	3.12	0.488
Ferredoxin--nitrite reductase	NP_898566	SYNW2477	1450.65	IGWENMDETDLK	3.42	0.484
Ferredoxin--nitrite reductase	NP_898566	SYNW2477	1735.83	IGWENMDETDLKLR	1.9	0.308
Ferredoxin--nitrite reductase	NP_898566	SYNW2477	1311.74	IPNGVLTSNQIR	3.33	0.551
Ferredoxin--nitrite reductase	NP_898566	SYNW2477	1061.57	KWNTAVAGSK	1.73	0.319
Ferredoxin--nitrite reductase	NP_898566	SYNW2477	2370.08	LQNFLTNNCEGNSEYSNLPR	5.55	0.748
Ferredoxin--nitrite reductase	NP_898566	SYNW2477	1846.94	LREAGLSSIQSGFDNPR	3.59	0.525
Ferredoxin--nitrite reductase	NP_898566	SYNW2477	1580.92	LRIPNGVLTSNQIR	2.63	0.263
Ferredoxin--nitrite reductase	NP_898566	SYNW2477	1588.84	LTAEDLQDIATASLK	4.55	0.742
Ferredoxin--nitrite reductase	NP_898566	SYNW2477	1774.94	LTEDQNIIITGLTSEK	4.24	0.59
Ferredoxin--nitrite reductase	NP_898566	SYNW2477	2373.28	LTEDQNIIITGLTSEKVEELK	3.48	0.506
Ferredoxin--nitrite reductase	NP_898566	SYNW2477	1963.98	LYGTLTPDPGSIFENSPR	4.03	0.71
Ferredoxin--nitrite reductase	NP_898566	SYNW2477	1538.69	MYLDEIGHEEFR	3.96	0.627
Ferredoxin--nitrite reductase	NP_898566	SYNW2477	2014.9	NAEGVMGEGYTMTIGGSQGR	5.82	0.639
Ferredoxin--nitrite reductase	NP_898566	SYNW2477	1061.57	NPTIGQIYR	2.49	0.344
Ferredoxin--nitrite reductase	NP_898566	SYNW2477	1209.59	NQVNPYFAEK	2.29	0.402
Ferredoxin--nitrite reductase	NP_898566	SYNW2477	2585.32	NVTGNPLAGIDPNEIVDTRPYTTK	3.95	0.594
Ferredoxin--nitrite reductase	NP_898566	SYNW2477	1584.86	QAGLYFAGIHVPVGR	1.4	0.428
Ferredoxin--nitrite reductase	NP_898566	SYNW2477	1058.54	SHFGINQQK	2.17	0.398
Ferredoxin--nitrite reductase	NP_898566	SYNW2477	872.52	VVASIVER	2.03	0.479
Ferredoxin--nitrite reductase	NP_898566	SYNW2477	1372.58	YGENGSCDITTR	2.61	0.541
Ferredoxin-sulfite reductase	NP_897188	SYNW1095	1226.54	GCNVYVGGGMGR	4.03	0.658
Ferredoxin-sulfite reductase	NP_897188	SYNW1095	1700.92	IPAQLFLALDELSDR	2.38	0.499
Ferredoxin-sulfite reductase	NP_897188	SYNW1095	1900.99	LTANQDLLLCNIGTAQR	4.53	0.636
FKBP-type peptidyl-prolyl cis-trans isomerase (PPIase)	NP_897718	SYNW1625	1700.79	GTLENGKQFDASYDR	2.87	0.324
FKBP-type peptidyl-prolyl cis-trans isomerase (PPIase)	NP_897718	SYNW1625	1220.64	GTPFTFPLGAGR	3.07	0.548
Fructose-1,6-bisphosphatase/sedoheptulose-1, 7-bis phosphatase	NP_897209	SYNW1116	2920.39	ALGGHFQGQLVYDPAVAQTSEWADMTK	6.82	0.684
Fructose-1,6-bisphosphatase/sedoheptulose-1, 7-bis phosphatase	NP_897209	SYNW1116	861.431	DGAQSIALS	1.13	0.526
Fructose-1,6-bisphosphatase/sedoheptulose-1, 7-bis phosphatase	NP_897209	SYNW1116	1829.91	EGNLARLAEMGITDPDK	1.61	0.387
Fructose-1,6-bisphosphatase/sedoheptulose-1, 7-bis phosphatase	NP_897209	SYNW1116	959.531	FTNTVHIK	2.59	0.389
Fructose-1,6-bisphosphatase/sedoheptulose-1, 7-bis phosphatase	NP_897209	SYNW1116	1359.64	GGLFNAPDFYMK	3.57	0.404
Fructose-1,6-bisphosphatase/sedoheptulose-1, 7-bis phosphatase	NP_897209	SYNW1116	1545.77	GLKNEADAAAVEAMR	5.01	0.68
Fructose-1,6-bisphosphatase/sedoheptulose-1, 7-bis phosphatase	NP_897209	SYNW1116	1077.54	GSMAVLAASDR	2.56	0.625
Fructose-1,6-bisphosphatase/sedoheptulose-1, 7-bis phosphatase	NP_897209	SYNW1116	2578.24	GSMAVLAASDRGGLFNAPDFYMKK	1.72	0.27
Fructose-1,6-bisphosphatase/sedoheptulose-1, 7-bis phosphatase	NP_897209	SYNW1116	1094.63	HKDLIAEIR	3.52	0.491
Fructose-1,6-bisphosphatase/sedoheptulose-1, 7-bis phosphatase	NP_897209	SYNW1116	2246.18	ILSECLGLAVDELTIVVMDR	3.65	0.58
Fructose-1,6-bisphosphatase/sedoheptulose-1, 7-bis phosphatase	NP_897209	SYNW1116	872.484	IVIGEGER	1.94	0.333
Fructose-1,6-bisphosphatase/sedoheptulose-1, 7-bis phosphatase	NP_897209	SYNW1116	2400.27	MDQTLIQEILEVVEQAAIASAK	4.23	0.581
Fructose-1,6-bisphosphatase/sedoheptulose-1, 7-bis phosphatase	NP_897209	SYNW1116	1048.5	MGQIQMQGR	3.22	0.551
Fructose-1,6-bisphosphatase/sedoheptulose-1, 7-bis phosphatase	NP_897209	SYNW1116	1247.57	NEADAAAVEAMR	4.23	0.602
Fructose-1,6-bisphosphatase/sedoheptulose-1, 7-bis phosphatase	NP_897209	SYNW1116	1204.6	RMGQIQMQGR	2.87	0.314
Fructose-1,6-bisphosphatase/sedoheptulose-1, 7-bis phosphatase	NP_897209	SYNW1116	1579.77	TSSLVISNLDNTCR	4.57	0.702
fructose-bisphosphate aldolase	NP_896884	SYNW0791	2818.4	AIPNTHLVMHGSSSVPQEWLEMINK	5.13	0.533
fructose-bisphosphate aldolase	NP_896884	SYNW0791	1647.82	CDALAIAIGTSHGAYK	4.54	0.445
fructose-bisphosphate aldolase	NP_896884	SYNW0791	1706.83	DMLLTDPAEAADFVAK	4.24	0.505
fructose-bisphosphate aldolase	NP_896884	SYNW0791	1404.62	EAAMADPANFDPR	3.61	0.676
fructose-bisphosphate aldolase	NP_896884	SYNW0791	869.474	HFNKPAR	1.73	0.343
fructose-bisphosphate aldolase	NP_896884	SYNW0791	2251.14	HGGAIPETYGVPVEEIQEGIR	6.56	0.653
fructose-bisphosphate aldolase	NP_896884	SYNW0791	2677.37	HGGAIPETYGVPVEEIQEGIRNGVR	2.8	0.517
fructose-bisphosphate aldolase	NP_896884	SYNW0791	1773.92	IQQQTINYYAGLYAK	3.91	0.685
fructose-bisphosphate aldolase	NP_896884	SYNW0791	1170.68	KPTGEVLAISR	3.13	0.568
fructose-bisphosphate aldolase	NP_896884	SYNW0791	1074.55	KVNIDTDNR	2.79	0.484
fructose-bisphosphate aldolase	NP_896884	SYNW0791	848.499	LAFTAAVR	3.14	0.404
fructose-bisphosphate aldolase	NP_896884	SYNW0791	1082.56	NYAGEIFLR	3.19	0.578
fructose-bisphosphate aldolase	NP_896884	SYNW0791	1876.96	TKCDALAIAIGTSHGAYK	5.27	0.535
fructose-bisphosphate aldolase	NP_896884	SYNW0791	1442.72	TPASYEYNVAVTK	4.63	0.741
fructose-bisphosphate aldolase	NP_896884	SYNW0791	1370.65	YQQFWAAGNASK	3.82	0.639
FtsH ATP-dependent protease homolog	NP_897393	SYNW1300	1502.73	EAIGLSEIDDAVDR	1.88	0.235
FtsH ATP-dependent protease homolog	NP_897393	SYNW1300	2197.05	ETMDGGEFAAVVAEFTQVPAK	2.53	0.263
gamma-glutamyl phosphate reductase	NP_897579	SYNW1486	1445.71	ADALQAMADALAER	3.24	0.569
gamma-glutamyl phosphate reductase	NP_897579	SYNW1486	1584.83	AEVIVAANREDLER	3.17	0.361
gamma-glutamyl phosphate reductase	NP_897579	SYNW1486	1171.63	ELDQGLVLER	2.4	0.253
gamma-glutamyl phosphate reductase	NP_897579	SYNW1486	1829.89	FLGAVDSAGVYLNCSTR	5.25	0.692
gamma-glutamyl phosphate reductase	NP_897579	SYNW1486	1246.68	GPVGLDGLVTYR	3.82	0.5
gamma-glutamyl phosphate reductase	NP_897579	SYNW1486	1628.75	HTEAIATTDDQAAER	5.26	0.723
gamma-glutamyl phosphate reductase	NP_897579	SYNW1486	2775.39	IPVLGHADGICHLYVDAAADVDQAVR	5.31	0.599
gamma-glutamyl phosphate reductase	NP_897579	SYNW1486	1166.69	KLASLPDPLGR	2.52	0.439
gamma-glutamyl phosphate reductase	NP_897579	SYNW1486	1529.76	LAAVDLGQTDDQQR	3.08	0.434
gamma-glutamyl phosphate reductase	NP_897579	SYNW1486	2956.44	LAAVDLGQTDDQQRADALQAMADALAER	4.52	0.612
gamma-glutamyl phosphate reductase	NP_897579	SYNW1486	1223.74	LDGLVDLIIPR	3.21	0.393
gamma-glutamyl phosphate reductase	NP_897579	SYNW1486	1671.82	LRGDGHIAADFADGTR	2.08	0.305
gamma-glutamyl phosphate reductase	NP_897579	SYNW1486	1257.66	SAAEGLAPALMAR	3.8	0.447
gamma-glutamyl phosphate reductase	NP_897579	SYNW1486	1428.81	SAVAPDALTLLTTR	3.53	0.49
gamma-glutamyl phosphate reductase	NP_897579	SYNW1486	1437.75	VVPSMDAALEHIR	2.5	0.486
GDP-D-mannose 4, 6-dehydratase	NP_896517	SYNW0422	931.484	ADTGDVVVR	1.97	0.303
GDP-D-mannose 4, 6-dehydratase	NP_896517	SYNW0422	2051.99	IDAGLEQCLFMGNLDSLR	4.39	0.7
GDP-D-mannose 4, 6-dehydratase	NP_896517	SYNW0422	1721.79	IDHLYQDPHESDPR	4.17	0.656
GDP-D-mannose 4, 6-dehydratase	NP_896517	SYNW0422	1829.98	LVLHYGDLTDSTNLIR	4.26	0.466
GDP-D-mannose 4, 6-dehydratase	NP_896517	SYNW0422	1887.93	MLQQEGPPEDFVIATGR	2.96	0.379
GDP-D-mannose 4, 6-dehydratase	NP_896517	SYNW0422	965.516	RGETFVTR	2.89	0.463
GDP-D-mannose 4, 6-dehydratase	NP_896517	SYNW0422	1863.96	YFRPAEVETLLGDPTR	2.85	0.34
GDP-D-mannose 4, 6-dehydratase	NP_896517	SYNW0422	2063.09	YFRPAEVETLLGDPTRAK	1.96	0.37
geranylgeranyl hydrogenase	NP_897190	SYNW1097	1295.67	MALVGDAAGYVTK	2.88	0.203
geranylgeranyl hydrogenase	NP_897190	SYNW1097	1550.77	SGRMCAEAIVEISK	2.05	0.306
geranylgeranyl hydrogenase	NP_897190	SYNW1097	1534.82	VEAHPIPEHPRPR	2.52	0.32
geranylgeranyl hydrogenase	NP_897190	SYNW1097	1482.8	YGATYAVLDILQR	2.28	0.307
Global nitrogen regulatory protein, CRP family of transcriptional regula	NP_896370	SYNW0275	1795.96	DMSSRLVSFLLVLCR	1.68	0.272
Global nitrogen regulatory protein, CRP family of transcriptional regula	NP_896370	SYNW0275	2691.53	LSHQAIAEAIGSTRVTITRLLGDLR	1.57	0.298
glucose-1-phosphate adenylyltransferase	NP_897211	SYNW1118	951.599	AKPAVPLAGK	1.59	0.5
glucose-1-phosphate adenylyltransferase	NP_897211	SYNW1118	1049.59	FPIYTRPR	2.32	0.251
glucose-1-phosphate adenylyltransferase	NP_897211	SYNW1118	1269.72	GGIPVGVGQGTTVK	2.76	0.522
glucose-1-phosphate adenylyltransferase	NP_897211	SYNW1118	1425.82	GGIPVGVGQGTTVKR	3.31	0.647
glucose-1-phosphate adenylyltransferase	NP_897211	SYNW1118	1827.96	LIDIPISNCINSNINK	2.55	0.45
glucose-1-phosphate adenylyltransferase	NP_897211	SYNW1118	1857.03	LVDAQITNSIVGEGSILK	4.72	0.657
glucose-1-phosphate adenylyltransferase	NP_897211	SYNW1118	1433.66	MDYSLFVEHHR	3.02	0.656
glucose-1-phosphate adenylyltransferase	NP_897211	SYNW1118	1022.51	QAEAFGLMR	2.04	0.291
glucose-1-phosphate adenylyltransferase	NP_897211	SYNW1118	1424.69	SCSIHHCVLGVR	2.64	0.558
glucose-1-phosphate adenylyltransferase	NP_897211	SYNW1118	1554.84	STGADLTVAALPVDPK	3.19	0.684
glucose-1-phosphate adenylyltransferase	NP_897211	SYNW1118	1252.58	TDGDGDIKEFR	2.92	0.454
glucose-1-phosphate adenylyltransferase	NP_897211	SYNW1118	1197.73	VLAIILGGGAGTR	4.54	0.568
glucose-6-phosphate dehydrogenase	NP_896843	SYNW0750	1187.57	AGYYETSGALR	4.05	0.552
glucose-6-phosphate dehydrogenase	NP_896843	SYNW0750	1367.76	ALADAGLLKDPQR	3.2	0.332
glucose-6-phosphate dehydrogenase	NP_896843	SYNW0750	1094.52	DYGSAQALNR	3.65	0.494
glucose-6-phosphate dehydrogenase	NP_896843	SYNW0750	2291.21	EAPVHLFDAATGGPTANQLILR	3.81	0.403
glucose-6-phosphate dehydrogenase	NP_896843	SYNW0750	1202.66	ETVQNIMVLR	2.2	0.266
glucose-6-phosphate dehydrogenase	NP_896843	SYNW0750	1507.77	FANTIFEPIWNR	3.02	0.487
glucose-6-phosphate dehydrogenase	NP_896843	SYNW0750	1702.79	GQYGPGGSHDAPLAGYR	2.11	0.381
glucose-6-phosphate dehydrogenase	NP_896843	SYNW0750	1664.79	IAENQEAWDQFVSK	3.42	0.551
glucose-6-phosphate dehydrogenase	NP_896843	SYNW0750	1690.73	LADEQEPWNCCIR	3.74	0.486
glucose-6-phosphate dehydrogenase	NP_896843	SYNW0750	1320.62	LETVDQQCATR	3.5	0.593
glucose-6-phosphate dehydrogenase	NP_896843	SYNW0750	949.489	LFVDNWR	2.52	0.283
glucose-6-phosphate dehydrogenase	NP_896843	SYNW0750	1946.99	LFYEPVDLQQPEDVVR	4.04	0.552
glucose-6-phosphate dehydrogenase	NP_896843	SYNW0750	1663.87	LLADAMLSDPTLFTR	4.99	0.632
glucose-6-phosphate dehydrogenase	NP_896843	SYNW0750	1333.69	LPSEFALLGCAR	2.05	0.462
glucose-6-phosphate dehydrogenase	NP_896843	SYNW0750	1063.61	LSEVVLTFR	3.3	0.55
glucose-6-phosphate dehydrogenase	NP_896843	SYNW0750	2909.51	LYTPLLELIEDSPWQLPIHPYESR	3.77	0.66
glucose-6-phosphate dehydrogenase	NP_896843	SYNW0750	2066.04	NYISSVQITAAETVGVEER	2.4	0.273
glucose-6-phosphate dehydrogenase	NP_896843	SYNW0750	1476.72	RLETVDQQCATR	4.71	0.58
glucose-6-phosphate dehydrogenase	NP_896843	SYNW0750	1489.79	RLPSEFALLGCAR	2.89	0.598
glucose-6-phosphate dehydrogenase	NP_896843	SYNW0750	1219.72	RLSEVVLTFR	2.44	0.382
glucose-6-phosphate dehydrogenase	NP_896843	SYNW0750	1207.55	RPWSDDEFR	2.59	0.332
glucose-6-phosphate dehydrogenase	NP_896843	SYNW0750	1238.56	SCGQENQIFR	2.58	0.377
glucose-6-phosphate dehydrogenase	NP_896843	SYNW0750	1062.49	SDEVEAAWR	2.86	0.364
glucose-6-phosphate dehydrogenase	NP_896843	SYNW0750	2812.2	SRPIDMEFSYDESFGEPSDEGYVR	5.38	0.622
glucose-6-phosphate dehydrogenase	NP_896843	SYNW0750	1312.7	TWGPAAADALLAR	3.1	0.521
glucose-6-phosphate dehydrogenase	NP_896843	SYNW0750	2054.09	VIAPQCLVIFGASGDLTHR	1.79	0.25
glucose-6-phosphate dehydrogenase	NP_896843	SYNW0750	1044.62	VVIEKPFGR	2.07	0.39
glucose-6-phosphate dehydrogenase	NP_896843	SYNW0750	1151.6	WQGVPFYVR	2.87	0.379
glucose-6-phosphate isomerase	NP_897349	SYNW1256	1128.64	AAAAILDLQSR	3.62	0.533
glucose-6-phosphate isomerase	NP_897349	SYNW1256	1286.61	AEGDWANPASIR	4.4	0.572
glucose-6-phosphate isomerase	NP_897349	SYNW1256	2074.99	AFAAMAELEAGAIANPDEQR	2.74	0.408
glucose-6-phosphate isomerase	NP_897349	SYNW1256	2419.2	AVGFYGDLVNINAYHQPGVEAGK	2.05	0.29
glucose-6-phosphate isomerase	NP_897349	SYNW1256	2547.3	AVGFYGDLVNINAYHQPGVEAGKK	2.04	0.412
glucose-6-phosphate isomerase	NP_897349	SYNW1256	1826.8	DECPGDFLDGFLQGTR	3.06	0.44
glucose-6-phosphate isomerase	NP_897349	SYNW1256	1481.67	DFLAGAAQMDDATR	2.88	0.458
glucose-6-phosphate isomerase	NP_897349	SYNW1256	2222.1	DFLAGAAQMDDATRLADLRR	1.69	0.344
glucose-6-phosphate isomerase	NP_897349	SYNW1256	1577.76	DGNEVNQGIAVYGNK	4.57	0.582
glucose-6-phosphate isomerase	NP_897349	SYNW1256	992.523	DMVVLPYR	2.34	0.435
glucose-6-phosphate isomerase	NP_897349	SYNW1256	1263.65	DMVVLPYRDR	2.39	0.362
glucose-6-phosphate isomerase	NP_897349	SYNW1256	1748.85	DQIATEIDQIDQFGR	4.02	0.652
glucose-6-phosphate isomerase	NP_897349	SYNW1256	1021.54	DRLEVFSR	2.87	0.174
glucose-6-phosphate isomerase	NP_897349	SYNW1256	830.498	DVISGVIK	1.85	0.404
glucose-6-phosphate isomerase	NP_897349	SYNW1256	1074.52	EAQQDGWLK	1.6	0.388
glucose-6-phosphate isomerase	NP_897349	SYNW1256	1502.73	GSTDQHAYVQQLR	2.68	0.452
glucose-6-phosphate isomerase	NP_897349	SYNW1256	2446.27	LADLRRNPAALMAASWFVAGDGK	1.72	0.354
glucose-6-phosphate isomerase	NP_897349	SYNW1256	1131.7	LATTLVVTVSK	1.92	0.519
glucose-6-phosphate isomerase	NP_897349	SYNW1256	1961.97	LDRDGNEVNQGIAVYGNK	3.49	0.24
glucose-6-phosphate isomerase	NP_897349	SYNW1256	1458.73	LDREAQQDGWLK	2.2	0.236
glucose-6-phosphate isomerase	NP_897349	SYNW1256	2728.29	LDREAQQDGWLKSFSMFDWVGGR	2.26	0.355
glucose-6-phosphate isomerase	NP_897349	SYNW1256	750.414	LEVFSR	1.56	0.252
glucose-6-phosphate isomerase	NP_897349	SYNW1256	1976.96	MHVNPSHLEQLQPGFDK	4.5	0.615
glucose-6-phosphate isomerase	NP_897349	SYNW1256	1794.85	QAVGDGSDEAIFWIMR	4.59	0.712
glucose-6-phosphate isomerase	NP_897349	SYNW1256	2118.07	RLDRDGNEVNQGIAVYGNK	2.95	0.501
glucose-6-phosphate isomerase	NP_897349	SYNW1256	1861.94	RNPAALMAASWFVAGDGK	3.78	0.364
glucose-6-phosphate isomerase	NP_897349	SYNW1256	1566.73	SGGTPEPHLGMEQAR	3.58	0.588
glucose-6-phosphate isomerase	NP_897349	SYNW1256	1195.64	TPQLAPNEAVR	2.28	0.527
glucose-6-phosphate isomerase	NP_897349	SYNW1256	1925.11	TSITSAVGLLPGALIGADIR	4.82	0.536
glucose-6-phosphate isomerase	NP_897349	SYNW1256	1534.76	WADQAVAITMVDSK	5.33	0.632
glucose-6-phosphate isomerase	NP_897349	SYNW1256	1408.75	YLQQLVMESLGK	3.55	0.548
glucosyl-glycerol-phosphate synthase	NP_897374	SYNW1281	1492.65	HVDHPEEMDVER	2.55	0.491
glucosyl-glycerol-phosphate synthase	NP_897374	SYNW1281	1949	IPLADEQISSFYHITSK	3.7	0.503
glucosyl-glycerol-phosphate synthase	NP_897374	SYNW1281	1535.73	LEMTNPSPFALCR	2.8	0.412
glucosyl-glycerol-phosphate synthase	NP_897374	SYNW1281	1940.88	MDEAIEAALAMPEHEQR	3.99	0.452
glucosyl-glycerol-phosphate synthase	NP_897374	SYNW1281	2592.17	NDGTWIAWRHVDHPEEMDVER	2.06	0.323
glucosyl-glycerol-phosphate synthase	NP_897374	SYNW1281	2096.99	RMDEAIEAALAMPEHEQR	2.9	0.398
glutamate-1-semialdehyde aminotransferase	NP_897900	SYNW1809	3034.49	ADIMGMVAPAGPMYQAGTLSGNPLAMTAGIK	2.66	0.4
glutamate-1-semialdehyde aminotransferase	NP_897900	SYNW1809	1650.88	AGSGVATLGLPDSPGVPR	4.26	0.681
glutamate-1-semialdehyde aminotransferase	NP_897900	SYNW1809	1416.73	ATDSERFGKLHR	1.6	0.344
glutamate-1-semialdehyde aminotransferase	NP_897900	SYNW1809	752.346	ESFAEVA	1.25	0.506
glutamate-1-semialdehyde aminotransferase	NP_897900	SYNW1809	1554.74	FVNSGTEACMAVLR	4.99	0.634
glutamate-1-semialdehyde aminotransferase	NP_897900	SYNW1809	1221.55	GPYAWDVDGNK	2.27	0.456
glutamate-1-semialdehyde aminotransferase	NP_897900	SYNW1809	3064.48	GTSFGAPCALENTLAEMVIDAVPSVEMVR	2.26	0.218
glutamate-1-semialdehyde aminotransferase	NP_897900	SYNW1809	3241.58	GVYLAPSAFEAGFTSLAHSEADIEATVNAFR	4.74	0.724
glutamate-1-semialdehyde aminotransferase	NP_897900	SYNW1809	2151.05	ISYGGAQAHFGVTPDLTTMGK	5.9	0.722
glutamate-1-semialdehyde aminotransferase	NP_897900	SYNW1809	2030.05	SQAIFGAAQGLMPGGVSSPVR	5.78	0.72
glutamate-1-semialdehyde aminotransferase	NP_897900	SYNW1809	1908.96	STTANTLTAPYNDLEAVK	5.07	0.658
glutamate-1-semialdehyde aminotransferase	NP_897900	SYNW1809	1174.62	SVGGQPIVFDR	4.08	0.539
glutamate-1-semialdehyde aminotransferase	NP_897900	SYNW1809	1272.71	VIGGGLPVGAYGGR	2.85	0.463
Glutamine synthetase, glutamate--ammonia ligase	NP_897166	SYNW1073	3213.55	ALNHLSSTGLADTAFFGPEPEFFLFDDVR	6.13	0.665
Glutamine synthetase, glutamate--ammonia ligase	NP_897166	SYNW1073	1374.72	DLFELPAEELAK	1.86	0.341
Glutamine synthetase, glutamate--ammonia ligase	NP_897166	SYNW1073	1792.85	EGYFPVAPNDTAQDIR	4.31	0.555
Glutamine synthetase, glutamate--ammonia ligase	NP_897166	SYNW1073	1713.85	FAELIQAADNVMTYK	4.49	0.649
Glutamine synthetase, glutamate--ammonia ligase	NP_897166	SYNW1073	2360.14	GFLTTGGVFSDDFIDNWIDLK	5.79	0.674
Glutamine synthetase, glutamate--ammonia ligase	NP_897166	SYNW1073	2114.03	GGQPLFFGEGTYANLSQTAR	4.81	0.63
Glutamine synthetase, glutamate--ammonia ligase	NP_897166	SYNW1073	2929.36	GWKSINASDMAMVPDASTAWIDPFYR	2.11	0.316
Glutamine synthetase, glutamate--ammonia ligase	NP_897166	SYNW1073	1879.93	HAPAFLAFTNPTTNSYK	3.64	0.584
Glutamine synthetase, glutamate--ammonia ligase	NP_897166	SYNW1073	2494.18	HKTLSMICSIQEPRSGEAYDR	1.63	0.312
Glutamine synthetase, glutamate--ammonia ligase	NP_897166	SYNW1073	1922.03	IATVPPSLNGALEALNADR	3.09	0.592
Glutamine synthetase, glutamate--ammonia ligase	NP_897166	SYNW1073	909.541	IPLTGPSPK	2.22	0.563
Glutamine synthetase, glutamate--ammonia ligase	NP_897166	SYNW1073	1093.55	LEEGGNLAYK	3.23	0.447
Glutamine synthetase, glutamate--ammonia ligase	NP_897166	SYNW1073	1961.01	LVPGFEAPVNLVYSEGNR	4	0.783
Glutamine synthetase, glutamate--ammonia ligase	NP_897166	SYNW1073	1215.52	NQIDPGDGEDR	2.74	0.313
Glutamine synthetase, glutamate--ammonia ligase	NP_897166	SYNW1073	2571.22	NQIDPGDGEDRDLFELPAEELAK	3.62	0.561
Glutamine synthetase, glutamate--ammonia ligase	NP_897166	SYNW1073	2052.97	PVFNDNGSGMHVHQSLWK	2.77	0.446
Glutamine synthetase, glutamate--ammonia ligase	NP_897166	SYNW1073	1513.85	QIKDEGIELIDLK	2.47	0.543
Glutamine synthetase, glutamate--ammonia ligase	NP_897166	SYNW1073	3145.58	RLEFRSGDALANPYLAFSAMVMAGLDGIK	2.53	0.228
Glutamine synthetase, glutamate--ammonia ligase	NP_897166	SYNW1073	2117.11	RLVPGFEAPVNLVYSEGNR	3.49	0.486
Glutamine synthetase, glutamate--ammonia ligase	NP_897166	SYNW1073	1759.93	SEMLLLMGQLGIPTEK	3.88	0.503
Glutamine synthetase, glutamate--ammonia ligase	NP_897166	SYNW1073	3478.74	SEMLLLMGQLGIPTEKHHHEVAGAGQHELGMK	2.51	0.318
Glutamine synthetase, glutamate--ammonia ligase	NP_897166	SYNW1073	2412.19	SGDALANPYLAFSAMVMAGLDGIK	6.09	0.669
Glutamine synthetase, glutamate--ammonia ligase	NP_897166	SYNW1073	2558.17	SINASDMAMVPDASTAWIDPFYR	3.84	0.775
Glutamine synthetase, glutamate--ammonia ligase	NP_897166	SYNW1073	828.457	TPQDVLR	1.89	0.439
Glutamine synthetase, glutamate--ammonia ligase	NP_897166	SYNW1073	3226.5	WQHLTVCTDLLEEDSFTEGLAFDGSSIR	5.02	0.659
Glutamine synthetase, glutamate--ammonia ligase	NP_897166	SYNW1073	949.551	WYIGGILK	2.46	0.404
Glutamine synthetase, glutamate--ammonia ligase	NP_897166	SYNW1073	1064.54	YEEVQQLR	3.06	0.299
Glutamine synthetase, glutamate--ammonia ligase	NP_897166	SYNW1073	2511.11	YNSSEGGAFYSVDTIEASWNTGR	5.31	0.773
glutamyl-tRNA (Gln) amidotransferase subunit A	NP_897124	SYNW1031	1365.63	AEEAESLASMTAR	3.33	0.462
glutamyl-tRNA (Gln) amidotransferase subunit A	NP_897124	SYNW1031	1063.52	AEGFGAEVQR	2.96	0.324
glutamyl-tRNA (Gln) amidotransferase subunit A	NP_897124	SYNW1031	2442.23	ASVQASAAQLEALGAELVDVSCPR	2.15	0.3
glutamyl-tRNA (Gln) amidotransferase subunit A	NP_897124	SYNW1031	1496.66	ECFEAEGLDAEVK	3.18	0.594
glutamyl-tRNA (Gln) amidotransferase subunit A	NP_897124	SYNW1031	2019	LEQSEPSLNAFVEVTAER	2.09	0.481
glutamyl-tRNA (Gln) amidotransferase subunit A	NP_897124	SYNW1031	1911.92	MLEQFVPPYESTVTDR	3.11	0.133
glutamyl-tRNA (Gln) amidotransferase subunit A	NP_897124	SYNW1031	1836.94	QPASFCGVVGLKPTYGR	2.6	0.47
glutamyl-tRNA (Gln) amidotransferase subunit C	NP_896387	SYNW0292	3204.66	AVEVTNVTREDGVTPTPVREDILNQAPQR	4.34	0.591
glutamyl-tRNA (Gln) amidotransferase subunit C	NP_896387	SYNW0292	2235.14	EDGVTPTPVREDILNQAPQR	3.05	0.524
glutamyl-tRNA (Gln) amidotransferase subunit C	NP_896387	SYNW0292	3412.7	IATYTGQLESILEYVGQLESIDTEGVPETTR	2.55	0.339
Glutaredoxin	NP_898399	SYNW2310	1688.75	GVSYTEHAVDGDEPGR	3.61	0.549
Glutaredoxin	NP_898399	SYNW2310	2304.03	GVSYTEHAVDGDEPGRDAMAAR	3.92	0.644
Glutaredoxin	NP_898399	SYNW2310	1492.7	HIGGCDDLHALER	4.44	0.508
Glutaredoxin	NP_898399	SYNW2310	1816.85	KGVSYTEHAVDGDEPGR	3.13	0.334
Glutaredoxin	NP_898399	SYNW2310	2432.13	KGVSYTEHAVDGDEPGRDAMAAR	2.6	0.399
Glutaredoxin	NP_898399	SYNW2310	1028.53	SGELDPLLNA	1.53	0.43
Glutaredoxin	NP_898399	SYNW2310	1189.62	SVPQIFIDDR	2.58	0.523
Glutaredoxin	NP_898399	SYNW2310	966.504	VEIYTWR	2.78	0.507
Glutathione peroxidase	NP_896194	SYNW0099	826.467	APIEAALAA	1.14	0.53
Glutathione peroxidase	NP_896194	SYNW0099	1582.79	QYAGLQGLNAAYADK	2.72	0.277
Glutathione peroxidase	NP_896194	SYNW0099	3242.44	VHAMGSTTEPYSTLNQMDPTGDVAWNFEK	2.12	0.24
Glutathione peroxidase	NP_896194	SYNW0099	1083.69	VLLIVNVASR	2.18	0.28
glyceraldehyde 3-phosphate dehydrogenase (NADP+)	NP_896125	SYNW0030	1416.75	AAALNMVPTTTGAAK	3.23	0.636
glyceraldehyde 3-phosphate dehydrogenase (NADP+)	NP_896125	SYNW0030	1101.54	ASMHLEAGASK	2.74	0.556
glyceraldehyde 3-phosphate dehydrogenase (NADP+)	NP_896125	SYNW0030	1088.64	AVALVYPEVK	3.01	0.47
glyceraldehyde 3-phosphate dehydrogenase (NADP+)	NP_896125	SYNW0030	2124.01	DWGVDLVIESTGVFNTDEK	2.35	0.394
glyceraldehyde 3-phosphate dehydrogenase (NADP+)	NP_896125	SYNW0030	1664.8	FFADRNPLNCPWK	2.65	0.487
glyceraldehyde 3-phosphate dehydrogenase (NADP+)	NP_896125	SYNW0030	1791.84	GADTGLEIVGMNSTSDPK	5.64	0.651
glyceraldehyde 3-phosphate dehydrogenase (NADP+)	NP_896125	SYNW0030	1797.84	GDGVGTFVVGVNDDQYR	4.22	0.721
glyceraldehyde 3-phosphate dehydrogenase (NADP+)	NP_896125	SYNW0030	980.535	GKLTGFAMR	2.19	0.393
glyceraldehyde 3-phosphate dehydrogenase (NADP+)	NP_896125	SYNW0030	2543.2	HEDWNILSNASCTTNCLAPIVK	2.43	0.202
glyceraldehyde 3-phosphate dehydrogenase (NADP+)	NP_896125	SYNW0030	1436.69	IETTDDTMLVNGK	3.16	0.551
glyceraldehyde 3-phosphate dehydrogenase (NADP+)	NP_896125	SYNW0030	1800.83	ILAWYDNEWGYSQR	2.35	0.502
glyceraldehyde 3-phosphate dehydrogenase (NADP+)	NP_896125	SYNW0030	1028.5	NPLNCPWK	2.2	0.341
glyceraldehyde 3-phosphate dehydrogenase (NADP+)	NP_896125	SYNW0030	1518.82	TSAHLLTYDSILGK	4.98	0.611
glyceraldehyde 3-phosphate dehydrogenase (NADP+)	NP_896125	SYNW0030	798.509	VILTAPGK	2.13	0.321
glyceraldehyde 3-phosphate dehydrogenase (NADP+)	NP_896125	SYNW0030	2767.31	VLDQNFGLDWGLMTTIHSYTGDQR	5.27	0.553
glyceraldehyde 3-phosphate dehydrogenase (NADP+)	NP_896125	SYNW0030	1756.92	VPTPNVSAVDLTFGPSR	5.02	0.658
glyceraldehyde 3-phosphate dehydrogenase (NADP+)	NP_896125	SYNW0030	1070.62	VVDLAEVVAR	3.19	0.518
glyceraldehyde 3-phosphate dehydrogenase (NADP+)	NP_896125	SYNW0030	3373.53	YSDLPLVSTDYAGTNESTIFDADLTYAMGDK	5.46	0.644
glyceraldehyde-3-phosphate dehydrogenase	NP_896892	SYNW0799	2371.1	GILGYEERPLVSCDYTNDNR	4.8	0.669
glyceraldehyde-3-phosphate dehydrogenase	NP_896892	SYNW0799	3350.58	GISSDADGFSVEGSPLTWSSEKDPTAVPWTAR	3.83	0.529
glyceraldehyde-3-phosphate dehydrogenase	NP_896892	SYNW0799	1119.57	GVEMVLEASGK	2.42	0.412
glyceraldehyde-3-phosphate dehydrogenase	NP_896892	SYNW0799	1464.73	QSVTVEQVNDAFK	2.84	0.391
glyceraldehyde-3-phosphate dehydrogenase	NP_896892	SYNW0799	1433.78	SGLTSLIPTTTGSAK	2.61	0.269
glyceraldehyde-3-phosphate dehydrogenase	NP_896892	SYNW0799	1948.99	SSIIDALSTMVVDDNQLK	3.27	0.47
glyceraldehyde-3-phosphate dehydrogenase	NP_896892	SYNW0799	1864.98	TPETLSPYFEQVGLKR	2.7	0.432
glyceraldehyde-3-phosphate dehydrogenase	NP_896892	SYNW0799	2717.47	TPETLSPYFEQVGLKRVVVACPVK	2.48	0.35
glyceraldehyde-3-phosphate dehydrogenase	NP_896892	SYNW0799	1852.77	VFAWYDNEWGYSCR	2.04	0.263
glycogen branching enzyme	NP_897587	SYNW1494	2244.08	ADPYGFQHEVRPDNSSVVAR	2.56	0.584
glycogen branching enzyme	NP_897587	SYNW1494	2720.38	AFVDRCHAEGIGVIIDWVPGHFPK	2.07	0.247
glycogen branching enzyme	NP_897587	SYNW1494	1280.68	APVPAADMKPGAR	2.71	0.616
glycogen branching enzyme	NP_897587	SYNW1494	2132.07	CHAEGIGVIIDWVPGHFPK	2.3	0.278
glycogen branching enzyme	NP_897587	SYNW1494	2932.29	DEWMGDMDRHLFAQGNHHHIWQR	2.22	0.268
glycogen branching enzyme	NP_897587	SYNW1494	1984.93	DYLRPDGEWLANEHGGR	4.15	0.238
glycogen branching enzyme	NP_897587	SYNW1494	2942.38	EALMTAPNHPWVFETTLSHDPGSNYK	4.78	0.59
glycogen branching enzyme	NP_897587	SYNW1494	1604.89	GIQLLVDDLNTLYK	4.16	0.684
glycogen branching enzyme	NP_897587	SYNW1494	2167.1	HDHPLAILGPQPSDAGWTVR	2.91	0.312
glycogen branching enzyme	NP_897587	SYNW1494	2977.55	HHPMQQRLGGIWELFIPGLAEGSLYK	2.27	0.237
glycogen branching enzyme	NP_897587	SYNW1494	976.503	HSVISFMR	1.86	0.586
glycogen branching enzyme	NP_897587	SYNW1494	1949.99	IGEHKEWGTLIFNYSR	1.67	0.261
glycogen branching enzyme	NP_897587	SYNW1494	1712.75	LDGFQWSDGSWMQR	3.16	0.593
glycogen branching enzyme	NP_897587	SYNW1494	1120.64	LLTYAELAAR	3.51	0.546
glycogen branching enzyme	NP_897587	SYNW1494	1750.79	MGGAAVLDWMVQDGER	1.83	0.322
glycogen branching enzyme	NP_897587	SYNW1494	2140.89	SLQAASASACDKADDETADTN	5.82	0.744
glycogen branching enzyme	NP_897587	SYNW1494	2069.03	VGVPLAGFYEEIFNTDAAR	4.23	0.727
glycogen branching enzyme	NP_897587	SYNW1494	1781.9	VWMPEAHSVTLLEGGR	3.04	0.458
glycogen branching enzyme	NP_897587	SYNW1494	1154.53	YGGSNLGNMGGK	1.39	0.417
glycogen branching enzyme	NP_897587	SYNW1494	984.442	YGTPDEFR	1.57	0.396
Glycosyl transferase WecB/TagA/CpsF family	NP_896337	SYNW0242	1777.9	GGGRIVTLNAEMTMTAR	2.06	0.258
Glycosyl transferase WecB/TagA/CpsF family	NP_896337	SYNW0242	2413.16	VSDSRSGLWMGVGGSFDVWAGVK	2.35	0.257
Glycosyl transferase WecB/TagA/CpsF family	NP_896337	SYNW0242	1973.11	WRRMLSLPAFAWAVLR	3.1	0.176
heat shock protein 90	NP_897371	SYNW1278	1723.89	AEGAPPAMILLPEQMR	2.36	0.323
heat shock protein 90	NP_897371	SYNW1278	1057.53	AFTTLEGYR	2.66	0.528
heat shock protein 90	NP_897371	SYNW1278	2270.16	AGSVLIGDAQSSPTEALAQDIAR	1.84	0.197
heat shock protein 90	NP_897371	SYNW1278	2646.4	AVYSGHEVFLRELVSNGVDAISKR	2.28	0.237
heat shock protein 90	NP_897371	SYNW1278	2009.95	DDPTAYAEAWESLAPFVK	2.45	0.608
heat shock protein 90	NP_897371	SYNW1278	1481.8	GVLDSPDIPLNVSR	1.54	0.419
heat shock protein 90	NP_897371	SYNW1278	2662.3	HVYDMARLGVGGLEPNELSGFQTR	2.31	0.38
heat shock protein 90	NP_897371	SYNW1278	2823.42	ILYSTDDVAQAGALNLWTSQGMEVLK	3.8	0.592
heat shock protein 90	NP_897371	SYNW1278	1773.91	LGVGGLEPNELSGFQTR	3.64	0.554
heat shock protein 90	NP_897371	SYNW1278	1708	LPGLPDHHVLLVNKR	1.78	0.271
heat shock protein 90	NP_897371	SYNW1278	1800.72	MAAMAGDCSEGEDGVIR	1.79	0.372
heat shock protein 90	NP_897371	SYNW1278	2597.31	MPVMDEQGQIQIHTENIFPIIK	2.11	0.236
heat shock protein 90	NP_897371	SYNW1278	2096.93	RRMAAMAGDCSEGEDGVIR	1.89	0.269
heat shock protein 90	NP_897371	SYNW1278	1236.61	SAELMGTLMQR	3.15	0.423
heat shock protein 90	NP_897371	SYNW1278	3435.83	TALSNDKVTVQVQALKAEGAPPAMILLPEQMR	1.7	0.301
heat shock protein 90	NP_897371	SYNW1278	1860.9	YINQVAFSSAEDFLEK	3.18	0.369
Heme oxygenase	NP_896266	SYNW0171	1631.8	DQIQPSPSAAAYVER	4.35	0.63
Heme oxygenase	NP_896266	SYNW0171	2147.22	ELEGNLVAAIGKVLFGFLTR	2.39	0.278
Heme oxygenase	NP_896266	SYNW0171	1817.93	LGDHPVVGPVGMQELNR	4.57	0.514
Heme oxygenase	NP_896266	SYNW0171	1692.76	STMDELPIDQAMADR	3.1	0.417
Heme oxygenase	NP_896266	SYNW0171	1263.69	YLGDLSGGQILK	3.2	0.504
homoserine dehydrogenase	NP_896804	SYNW0711	1399.75	DALPTTGISALQGR	1.98	0.51
homoserine dehydrogenase	NP_896804	SYNW0711	2433.37	IGVGLLGLGTVGGGVAEILLNPEER	1.34	0.333
homoserine dehydrogenase	NP_896804	SYNW0711	1336.76	LAGQGDPLPLSLR	2.64	0.55
homoserine dehydrogenase	NP_896804	SYNW0711	2848.57	MGARIGVGLLGLGTVGGGVAEILLNPEER	1.83	0.418
hypothetical protein	NP_896104	SYNW0006	2672.37	AAALLLEVPEMASSVERAQANATWK	1.96	0.309
hypothetical protein	NP_896104	SYNW0006	3076.71	GSAIGIGRTAAQLLQMGQPKEAAQLGALAVR	2.09	0.413
hypothetical protein	NP_896110	SYNW0012	1982.96	FVGADHHLEDDASMVVLK	2.03	0.296
hypothetical protein	NP_896110	SYNW0012	2107.09	HSTPSFRGVAPPPQAMASLR	2.07	0.307
hypothetical protein	NP_896186	SYNW0091	2340.25	AVAVDLNDFRHELAMLKELR	2.07	0.26
hypothetical protein	NP_896186	SYNW0091	1659.84	GNELLVMTATPDVGSR	2.81	0.468
hypothetical protein	NP_896223	SYNW0128	1014.57	FKHADAVVK	1.62	0.496
hypothetical protein	NP_896223	SYNW0128	1519.72	GWVMEPVEQTTSR	4.84	0.569
hypothetical protein	NP_896223	SYNW0128	1675.82	RGWVMEPVEQTTSR	5.07	0.629
hypothetical protein	NP_896225	SYNW0130	1287.71	AAQLAQMILNSK	3.29	0.383
hypothetical protein	NP_896225	SYNW0130	2008.04	EQLIQELEAVYLAAFDR	4.8	0.608
hypothetical protein	NP_896225	SYNW0130	1128.63	LGGLEGAVGEVK	2.84	0.314
hypothetical protein	NP_896234	SYNW0139	1407.69	AEAANALASYGVDR	3.1	0.427
hypothetical protein	NP_896234	SYNW0139	2514.4	FVSDADAVPLLVLGTEQKPFLVR	3.72	0.638
hypothetical protein	NP_896234	SYNW0139	901.51	VSGAEILGR	2.78	0.392
hypothetical protein	NP_896255	SYNW0160	2091.89	CMNHLEMADAATDEQLSR	2.46	0.398
hypothetical protein	NP_896255	SYNW0160	1198.57	EVLYFDQER	2.67	0.349
hypothetical protein	NP_896255	SYNW0160	2207.23	GGIPVLFPICGNLPGDLLQVK	4.04	0.726
hypothetical protein	NP_896255	SYNW0160	903.468	GGIVSEWR	2.69	0.207
hypothetical protein	NP_896255	SYNW0160	1571.82	LVLEPGTQQTVACR	3.58	0.661
hypothetical protein	NP_896255	SYNW0160	1345.64	MVCLEPWTGPR	3.23	0.467
hypothetical protein	NP_896255	SYNW0160	1881.98	NLPWQLQLLDDQSGVR	4.19	0.683
hypothetical protein	NP_896255	SYNW0160	2754.3	SDQPMPFSFGLHPYFNVSDLAQTR	3.64	0.45
hypothetical protein	NP_896257	SYNW0162	1793.99	ELDAAGGAGLPGLIDRLR	2.65	0.157
hypothetical protein	NP_896257	SYNW0162	1469.81	HSSPLLFLLADTR	2.51	0.338
hypothetical protein	NP_896257	SYNW0162	2621.48	LAAVLASDLGYLISKGGTTTQTLLSK	2.81	0.458
hypothetical protein	NP_896360	SYNW0265	2633.25	DLPEPVGTSMAPPLGCPDPERNQR	1.81	0.325
hypothetical protein	NP_896360	SYNW0265	2322.16	WVFGVDNDDRDGLFVGRNLK	2.03	0.36
hypothetical protein	NP_896388	SYNW0293	2564.33	AAFAQAHGTAASRDLPVAPQLRCR	3.08	0.296
hypothetical protein	NP_896388	SYNW0293	1058.55	GPLDSTEAIR	2.2	0.349
hypothetical protein	NP_896388	SYNW0293	1704.9	LALRSWPEVDDYLK	1.86	0.294
hypothetical protein	NP_896394	SYNW0299	2112.97	EMHQGVMEDGLLPESGEVR	4.82	0.641
hypothetical protein	NP_896394	SYNW0299	967.532	EQVVSHLR	2.07	0.408
hypothetical protein	NP_896394	SYNW0299	1731.9	GVMAQMEALLELLEGK	1.68	0.277
hypothetical protein	NP_896402	SYNW0307	1180.64	FATSWTNLIK	2.57	0.46
hypothetical protein	NP_896402	SYNW0307	1644.92	KVSAAGVVETLVESGAK	2.01	0.337
hypothetical protein	NP_896402	SYNW0307	2190.16	KVSAAGVVETLVESGAKSQSDK	2.56	0.362
hypothetical protein	NP_896402	SYNW0307	2001.02	SSAAAAVASTPVSSNGKAPVTAG	3.04	0.497
hypothetical protein	NP_896402	SYNW0307	1516.82	VSAAGVVETLVESGAK	3.33	0.603
hypothetical protein	NP_896408	SYNW0313	1809.96	AIEAELTPPALPTTETR	2.01	0.258
hypothetical protein	NP_896408	SYNW0313	1129.58	EALVDEVAQR	3.59	0.476
hypothetical protein	NP_896408	SYNW0313	1626.83	IGTTWMSLAFSSVAR	4.29	0.673
hypothetical protein	NP_896408	SYNW0313	1791.91	LTIGGEEVPLSTDGTFR	3.77	0.682
hypothetical protein	NP_896408	SYNW0313	1221.64	LYQSATVHFR	2.5	0.448
hypothetical protein	NP_896408	SYNW0313	1006.53	NITLNFER	2.15	0.441
hypothetical protein	NP_896408	SYNW0313	1418.76	QIASDLGVPLYSR	2.46	0.357
hypothetical protein	NP_896408	SYNW0313	1515.67	QTPEDNSNPASEAR	2.94	0.499
hypothetical protein	NP_896408	SYNW0313	1344.71	SKEALVDEVAQR	2.54	0.274
hypothetical protein	NP_896421	SYNW0326	1372.76	FILVSAPIGNGER	2.28	0.38
hypothetical protein	NP_896421	SYNW0326	1363.68	FNLEPGWTLMR	2.24	0.292
hypothetical protein	NP_896421	SYNW0326	1887.98	LTVVNTGSDMELLAAPTR	3.61	0.667
hypothetical protein	NP_896421	SYNW0326	1150.59	SQLNIYEQR	3.41	0.486
hypothetical protein	NP_896421	SYNW0326	1896.97	SQPTFLIASTGGAGSDFLK	4.91	0.745
hypothetical protein	NP_896421	SYNW0326	3257.63	SQPTFLIASTGGAGSDFLKFNLEPGWTLMR	1.87	0.318
hypothetical protein	NP_896421	SYNW0326	1105.62	TLGHIYVFR	2.26	0.32
hypothetical protein	NP_896421	SYNW0326	2494.27	YRLTVVNTGSDMELLAAPTRDR	2.42	0.402
hypothetical protein	NP_896428	SYNW0333	2308.98	FSGREERFDEEPMEESYR	1.99	0.402
hypothetical protein	NP_896428	SYNW0333	1487.68	PEERSARQDDER	1.73	0.256
hypothetical protein	NP_896428	SYNW0333	2132.06	SAVESAAEAETRPSTSAKPSR	4.22	0.641
hypothetical protein	NP_896435	SYNW0340	2053.92	FEPEEDLEYVELEEQR	4.9	0.567
hypothetical protein	NP_896435	SYNW0340	1136.58	IIVYEGAEDK	3.1	0.451
hypothetical protein	NP_896435	SYNW0340	1443.69	LGVGGPSWEEQER	3.06	0.526
hypothetical protein	NP_896435	SYNW0340	2411.21	MSLTPPANDAQAGVPSDRLWLR	2.07	0.287
hypothetical protein	NP_896435	SYNW0340	2333.13	QVGDVILVDSADSLSDGFNPER	3.68	0.596
hypothetical protein	NP_896435	SYNW0340	1887.92	RYLDQEPEDPYPLPR	1.48	0.298
hypothetical protein	NP_896435	SYNW0340	1234.65	SELMGTQVITR	2.34	0.356
hypothetical protein	NP_896435	SYNW0340	1589.67	SRPTASDDDLDDPW	3.34	0.437
hypothetical protein	NP_896435	SYNW0340	1375.7	VINCQVITESGR	3.24	0.641
hypothetical protein	NP_896435	SYNW0340	2507.28	VNLVPVENQLSSGQPVEEEQRR	2.2	0.393
hypothetical protein	NP_896435	SYNW0340	1731.82	YLDQEPEDPYPLPR	2.19	0.182
hypothetical protein	NP_896435	SYNW0340	2545.25	YLDQEPEDPYPLPRRSMPVSR	1.82	0.322
hypothetical protein	NP_896439	SYNW0344	1642.75	EQLEELMHSAGEGGR	3.99	0.5
hypothetical protein	NP_896439	SYNW0344	1047.58	FDSLLPSIR	2.22	0.305
hypothetical protein	NP_896439	SYNW0344	1525.83	LIEQNTGLTPQGVR	4.35	0.661
hypothetical protein	NP_896439	SYNW0344	1598.68	MDAQPNGSSDHHFR	1.76	0.298
hypothetical protein	NP_896439	SYNW0344	2118.3	PLLAVGVALGVGVLIGSLLSGGR	2.22	0.215
hypothetical protein	NP_896439	SYNW0344	1693.88	RWPDLAQHTLEATR	2.81	0.276
hypothetical protein	NP_896439	SYNW0344	2567.28	RWPDLAQHTLEATRGSMDEVVR	1.9	0.331
hypothetical protein	NP_896451	SYNW0356	1134.59	ETAVGNAAVFR	1.3	0.229
hypothetical protein	NP_896451	SYNW0356	2111.07	IRELMTHHGWLYDQRR	2.15	0.292
hypothetical protein	NP_896451	SYNW0356	1984.08	LMAEQLGDVPRLNLRSR	2.21	0.298
hypothetical protein	NP_896451	SYNW0356	1543.77	LSMPPSPNRWSQK	1.59	0.25
hypothetical protein	NP_896451	SYNW0356	1656.8	MGIEHQPVTWMVGR	1.86	0.255
hypothetical protein	NP_896451	SYNW0356	1071.58	RWSPPVMAK	2	0.255
hypothetical protein	NP_896461	SYNW0366	1795.85	DMTHHWVTTQLGVDR	1.91	0.387
hypothetical protein	NP_896461	SYNW0366	2097.11	EIVIDDSIGSRDRMIHIK	2.06	0.218
hypothetical protein	NP_896475	SYNW0380	1372.77	ALRVGTLCVIDR	1.71	0.276
hypothetical protein	NP_896475	SYNW0380	2892.45	FRDNPLVCGDPNIRLYAGFPLENSK	2.16	0.355
hypothetical protein	NP_896501	SYNW0406	1077.58	AASLEITSTGK	2.99	0.648
hypothetical protein	NP_896501	SYNW0406	1411.7	DTLVVGDDTFTTK	2.5	0.556
hypothetical protein	NP_896501	SYNW0406	836.451	GAIEFTAK	1.65	0.383
hypothetical protein	NP_896501	SYNW0406	1103.59	GKDVIEVTDK	3.01	0.563
hypothetical protein	NP_896501	SYNW0406	1231.69	GKDVIEVTDKK	3.69	0.589
hypothetical protein	NP_896501	SYNW0406	1120.64	GKLVLSDFNK	2.74	0.344
hypothetical protein	NP_896501	SYNW0406	1248.73	GKLVLSDFNKK	1.81	0.292
hypothetical protein	NP_896501	SYNW0406	1295.7	GRDTITFSGTLK	3.59	0.515
hypothetical protein	NP_896501	SYNW0406	1539.79	KDTLVVGDDTFTTK	2.44	0.286
hypothetical protein	NP_896501	SYNW0406	1304.68	LTNASFINEAPK	4.07	0.576
hypothetical protein	NP_896501	SYNW0406	935.52	LVLSDFNK	2.13	0.268
hypothetical protein	NP_896501	SYNW0406	1063.61	LVLSDFNKK	2.34	0.437
hypothetical protein	NP_896501	SYNW0406	1047.6	TANITLSVTK	1.75	0.445
hypothetical protein	NP_896529	SYNW0434	2239.04	ITFNRDGVCNACLWQEQK	2.05	0.25
hypothetical protein	NP_896529	SYNW0434	1805.9	SGYDQVSININPETIR	4.49	0.625
hypothetical protein	NP_896605	SYNW0510	1313.62	AKFPDVTFCGTA	1.84	0.424
hypothetical protein	NP_896605	SYNW0510	1648.81	EDAWETLKTELEGK	4.29	0.625
hypothetical protein	NP_896605	SYNW0510	2104.06	GAAAALASATIDADGVPSGYTPK	5.49	0.713
hypothetical protein	NP_896605	SYNW0510	1020.47	SWITDNER	2.3	0.18
hypothetical protein	NP_896605	SYNW0510	2265.1	VDVLNQTTEVINYWQEEGK	4.94	0.702
hypothetical protein	NP_896624	SYNW0529	1133.56	EGSTLWDGIR	2.24	0.428
hypothetical protein	NP_896624	SYNW0529	1462.74	EQYSEEQLPVIK	2.65	0.322
hypothetical protein	NP_896624	SYNW0529	1806.98	FLGEFQQLLSLDQLR	4.82	0.455
hypothetical protein	NP_896624	SYNW0529	1794	LSILPVPDATAADLLER	3.14	0.588
hypothetical protein	NP_896624	SYNW0529	1520.73	SEPEAYGIDDLRR	2.59	0.246
hypothetical protein	NP_896673	SYNW0578	1331.67	DALEAEINELSK	3.52	0.595
hypothetical protein	NP_896673	SYNW0578	1395.78	GEVPLILIDAAER	2.63	0.257
hypothetical protein	NP_896673	SYNW0578	999.558	GLQDALGLGR	3.09	0.407
hypothetical protein	NP_896673	SYNW0578	3327.73	GLQDALGLGREDFGPSSGIVLFERPEALVER	2.34	0.261
hypothetical protein	NP_896673	SYNW0578	2383.28	SVDIPVLQFPLWLAFAAGPGER	2.28	0.423
hypothetical protein	NP_896714	SYNW0621	1910.89	ACDQGLVWLQQGHDQR	3.69	0.632
hypothetical protein	NP_896714	SYNW0621	1975.12	AVPLLLDLLNRPCPVER	2.54	0.414
hypothetical protein	NP_896714	SYNW0621	1403.67	IWCPGSLAEAGSR	2.22	0.254
hypothetical protein	NP_896714	SYNW0621	1613.84	TALEQLEDPTVLER	4.1	0.419
hypothetical protein	NP_896752	SYNW0659	1190.54	AGSEELENWR	3.21	0.376
hypothetical protein	NP_896752	SYNW0659	1422.7	GAQFEVIPYGDAR	2.44	0.475
hypothetical protein	NP_896754	SYNW0661	3154.36	AVVAGDDYLDGDLDDLVYDDDQPEQDQR	3.77	0.433
hypothetical protein	NP_896754	SYNW0661	3308.61	VGESIFLFAPSCVTVTNTSHDEASTPTVVSR	4.42	0.497
hypothetical protein	NP_896763	SYNW0670	901.514	AVVTPTWK	1.89	0.346
hypothetical protein	NP_896763	SYNW0670	1515.78	AVVTPTWKEEAER	2.97	0.431
hypothetical protein	NP_896763	SYNW0670	1060.52	DGVIQSIEEA	1.71	0.458
hypothetical protein	NP_896763	SYNW0670	3053.51	EISNGIANADQQLAQLEQEGQTVVDQVR	4.08	0.736
hypothetical protein	NP_896763	SYNW0670	3209.61	EISNGIANADQQLAQLEQEGQTVVDQVRR	3.87	0.479
hypothetical protein	NP_896763	SYNW0670	2365.09	ELEMDQIVEQGQLESSCEIK	6.34	0.721
hypothetical protein	NP_896763	SYNW0670	915.544	MQVAIVVR	2.79	0.449
hypothetical protein	NP_896763	SYNW0670	1197.67	NLLQQQAQVR	3.02	0.461
hypothetical protein	NP_896763	SYNW0670	997.506	QSANPLDPR	2.03	0.457
hypothetical protein	NP_896763	SYNW0670	873.468	VGDNLVEK	2.87	0.436
hypothetical protein	NP_896763	SYNW0670	1639.88	VQEQVANIQQQVAGK	5.67	0.665
hypothetical protein	NP_896763	SYNW0670	1795.98	VQEQVANIQQQVAGKR	4.05	0.573
hypothetical protein	NP_896815	SYNW0722	2067.94	CASICERNLMEVAQSGSR	1.73	0.284
hypothetical protein	NP_896815	SYNW0722	2224.04	CASICERNLMEVAQSGSRR	2.25	0.266
hypothetical protein	NP_896848	SYNW0755	1393.77	ALGISASTYAQALK	4.32	0.495
hypothetical protein	NP_896848	SYNW0755	2020.05	ALTDKEMFAAAEQQVLVR	2.62	0.348
hypothetical protein	NP_896848	SYNW0755	1491.76	EMFAAAEQQVLVR	2.56	0.41
hypothetical protein	NP_896848	SYNW0755	1366.72	GRHEGQVASLQGK	2.57	0.314
hypothetical protein	NP_896848	SYNW0755	1153.6	HEGQVASLQGK	4.09	0.686
hypothetical protein	NP_896856	SYNW0763	1391.67	GCQPEFQALVSR	3.77	0.392
hypothetical protein	NP_896856	SYNW0763	1417.77	IDSLQLMLTDLR	4.48	0.469
hypothetical protein	NP_896856	SYNW0763	886.499	LIDQLER	2.37	0.209
hypothetical protein	NP_896858	SYNW0765	2654.39	NSLEELSQTQGIHGFVLGVVGNLSR	4.25	0.616
hypothetical protein	NP_896858	SYNW0765	3291.65	TFPQVFIDGTAIGGYDDLTALHAAGELETLR	3.12	0.504
hypothetical protein	NP_896869	SYNW0776	1145.63	FAPVVSELQR	2.42	0.244
hypothetical protein	NP_896869	SYNW0776	1620.93	GIDLLPLTIDPLQGR	3.91	0.674
hypothetical protein	NP_896869	SYNW0776	1419.67	QPTGAADPASYWR	1.97	0.519
hypothetical protein	NP_896873	SYNW0780	1489.75	DSASGSSDVPTVLVR	3.66	0.547
hypothetical protein	NP_896873	SYNW0780	2221.18	LDGTDYVLLTPVDTPVSLFR	5.31	0.706
hypothetical protein	NP_896873	SYNW0780	988.495	LEAELEER	2.4	0.269
hypothetical protein	NP_896873	SYNW0780	1776.89	MRDSASGSSDVPTVLVR	2.99	0.415
hypothetical protein	NP_896873	SYNW0780	2261.08	MVDGQAELVEGEDFDLIQPR	4.7	0.663
hypothetical protein	NP_896887	SYNW0794	1941.98	LLANPVIEDWSLELQDS	3.21	0.591
hypothetical protein	NP_896887	SYNW0794	1481.81	LRPSVLDPAGEATR	3.57	0.508
hypothetical protein	NP_896898	SYNW0805	2101.95	DHYAVVAEESTMPDPADVR	5.67	0.676
hypothetical protein	NP_896898	SYNW0805	1274.67	LQELMDLLDGK	4.1	0.647
hypothetical protein	NP_896920	SYNW0827	1088.55	GMQVADAQLR	2.32	0.233
hypothetical protein	NP_896920	SYNW0827	2570.32	GMQVADAQLRMHEDTLKVLAVGR	2.32	0.266
hypothetical protein	NP_896920	SYNW0827	1255.61	LEDVTPLPEGEG	2.6	0.498
hypothetical protein	NP_896920	SYNW0827	873.414	MHEDTLK	1.85	0.443
hypothetical protein	NP_896920	SYNW0827	1161.59	QSLAMQLNEK	2.6	0.594
hypothetical protein	NP_896920	SYNW0827	2398.18	QSLAMQLNEKLEDVTPLPEGEG	3.23	0.5
hypothetical protein	NP_896920	SYNW0827	1476.77	RYDLNTLPDELK	3.26	0.421
hypothetical protein	NP_896920	SYNW0827	1974.07	RYDLNTLPDELKELVR	4.02	0.469
hypothetical protein	NP_896920	SYNW0827	1320.67	YDLNTLPDELK	4.12	0.496
hypothetical protein	NP_896920	SYNW0827	1817.96	YDLNTLPDELKELVR	3.51	0.513
hypothetical protein	NP_896922	SYNW0829	1536.83	AVQSQLWEVAIHR	3.97	0.589
hypothetical protein	NP_896922	SYNW0829	1617.74	CIWQQGEQQVEGR	3.23	0.405
hypothetical protein	NP_896922	SYNW0829	1890.92	DTFTPLSGDGPWVLTER	2.79	0.511
hypothetical protein	NP_896922	SYNW0829	821.404	FDDLQAL	1.6	0.355
hypothetical protein	NP_896922	SYNW0829	878.462	FEVGADLK	2.67	0.274
hypothetical protein	NP_896922	SYNW0829	1312.7	IKDDVVTMVHR	2.77	0.474
hypothetical protein	NP_896922	SYNW0829	2924.35	SFEQTHGENQFTAGDTDAVGTEVLVSGK	5.65	0.684
hypothetical protein	NP_896922	SYNW0829	2340.15	SSFKDTFTPLSGDGPWVLTER	5.22	0.602
hypothetical protein	NP_896922	SYNW0829	1402.74	TKVEGIDDADVLK	3.92	0.595
hypothetical protein	NP_896922	SYNW0829	1889.9	VIDTEAHGETAAGSQTFR	5.94	0.695
hypothetical protein	NP_896922	SYNW0829	1348.6	YTWDPGFSGYR	3.09	0.634
hypothetical protein	NP_896945	SYNW0852	1331.72	AEAHNAIHSLIR	2.89	0.403
hypothetical protein	NP_896945	SYNW0852	2739.45	ETLASQVAALGNVQAFHFEAPLNALK	3.68	0.544
hypothetical protein	NP_896945	SYNW0852	1141.58	GLGWNGPDVAR	3.11	0.32
hypothetical protein	NP_896945	SYNW0852	1822.01	ILDHYQPVLGLPDTLK	4.13	0.608
hypothetical protein	NP_896945	SYNW0852	987.468	MAQELSHR	1.9	0.262
hypothetical protein	NP_896945	SYNW0852	2383.11	STFPSLAETDKPELSHDEKHD	4	0.626
hypothetical protein	NP_896945	SYNW0852	976.467	WGAMNLER	2.76	0.325
hypothetical protein	NP_896945	SYNW0852	1157.56	YVELWEYR	2.44	0.245
hypothetical protein	NP_896949	SYNW0856	1921.88	ELSSYCQESVRPSHSR	2.45	0.332
hypothetical protein	NP_896949	SYNW0856	1833.03	VSGERIPNTLHDLILR	2.47	0.36
hypothetical protein	NP_896974	SYNW0881	2431.14	DNDLVDSSKMSQSYSSVGKLDR	1.86	0.345
hypothetical protein	NP_896974	SYNW0881	3115.51	VDVDAMLFAEVYAQNSFTGSYKLYVER	2.13	0.23
hypothetical protein	NP_897001	SYNW0908	1574.77	ADGFNPAAVQAMINR	3.52	0.524
hypothetical protein	NP_897001	SYNW0908	765.389	DLSGAFR	1.69	0.358
hypothetical protein	NP_897001	SYNW0908	1270.7	EALGLLAEADLR	3.51	0.54
hypothetical protein	NP_897001	SYNW0908	1060.53	GDAAAAAGDLTK	2.81	0.512
hypothetical protein	NP_897001	SYNW0908	1483.82	GREALGLLAEADLR	2.28	0.358
hypothetical protein	NP_897001	SYNW0908	1988.04	KAYQSLLELGFVDTEFK	3.94	0.671
hypothetical protein	NP_897001	SYNW0908	1098.57	LMTPAQPQGR	2	0.371
hypothetical protein	NP_897001	SYNW0908	1762.01	QNQPEIAVPVLVEVVK	3.08	0.637
hypothetical protein	NP_897001	SYNW0908	1918.11	RQNQPEIAVPVLVEVVK	2.76	0.464
hypothetical protein	NP_897004	SYNW0911	1019.57	AIDFWLVR	3.11	0.374
hypothetical protein	NP_897004	SYNW0911	1573.85	FLTVEEPLEEVLR	3.73	0.625
hypothetical protein	NP_897004	SYNW0911	1426.64	MTDYHFVAASER	4.21	0.524
hypothetical protein	NP_897004	SYNW0911	1777.97	PAAAVVSTDPTFITFLK	3.64	0.468
hypothetical protein	NP_897046	SYNW0953	2510.3	DLTAGTVDFGSSTTAVATNGATIVLK	1.82	0.263
hypothetical protein	NP_897046	SYNW0953	1233.57	DTGNSVQLEDR	3.46	0.523
hypothetical protein	NP_897046	SYNW0953	2398.19	EVTLTLTNTVEDGDEVTVAYTK	2.39	0.554
hypothetical protein	NP_897046	SYNW0953	2244.06	HADATNIANWNATSITNNSTK	4.99	0.669
hypothetical protein	NP_897046	SYNW0953	2253.03	HTDATDIDNFSATSITNNSTK	6.56	0.79
hypothetical protein	NP_897046	SYNW0953	2239.01	HTDATDIDNFSATSVTNNSTK	6.77	0.811
hypothetical protein	NP_897046	SYNW0953	2288.2	NQFAVLTNGAANAVTGIALGGSNK	4.4	0.615
hypothetical protein	NP_897046	SYNW0953	3215.67	SLQRVAAHEAWLNEQSQLPVENWLQIR	2.17	0.283
hypothetical protein	NP_897046	SYNW0953	1887.94	VGSQTLSYGASGAGTFSLGK	1.93	0.347
hypothetical protein	NP_897046	SYNW0953	1912.04	VTDAGALFAEKTFTITVK	1.89	0.33
hypothetical protein	NP_897050	SYNW0957	1839.9	EIFGDDIAGLISDAFEK	4.43	0.183
hypothetical protein	NP_897050	SYNW0957	1099.65	LLSQIDGVVR	2.61	0.36
hypothetical protein	NP_897050	SYNW0957	1315.72	LSLQEQTDIIR	2.91	0.276
hypothetical protein	NP_897060	SYNW0967	2075.09	MLPRRTTMGVWLTNSPSK	1.7	0.259
hypothetical protein	NP_897060	SYNW0967	2541.2	WMAMHGNHRMAWLNPAHPEVR	2.12	0.276
hypothetical protein	NP_897123	SYNW1030	2464.38	MSPLIRPLRSLANGVGLAWWAR	1.97	0.258
[truncated: 1,951 more rows]
