# Supplementary material for: Proteomic responses of oceanic Synechococcus WH8102 to phosphate and zinc scarcity and cadmium additions
Source: Front Microbiol. 2013 Dec 17;4:387. doi: 10.3389/fmicb.2013.00387 (PMC3865332; doi:10.3389/fmicb.2013.00387)
Supplement: Supplementary file 2 [file DataSheet2.XLSX]

## Sheet: Sheet1
Supplementary Table 1: Pairwise Comparisions of Protein Spectral Counts and Fold Change
Table 1A: The influence of modulating phosphate on cultures with high zinc and cadmium addition. WH8102 proteins that are > two-fold differentially abundant in the Zn2+/1 mM PO43-/+ 4.4 pM Cd2+ vs. Zn2+/65 mM PO43-/+ 4.4 pM Cd2+.
SYNW ID	KEGG Function	Protein	Zn2+/1 mM PO43-/+ 4.4 pM Cd2+ Counts	Zn2+/65 mM PO43-/+ 4.4 pM Cd2+ Counts	Low/High Fold Change
2391	U, P	putative alkaline phosphatase	13.8+1.6	1.0+0.0	+13.8
1661	ukn	hypothetical protein	5.4+2.2	0.4+0.6	+12.2
0359	U, Zn	bacterial metallothionein (SmtA)	10.3+2.3	1.0+0.1	+10.9
1018	ABC, P	ABC transporter, substrate binding protein, phosphate (PstS)	94.4+4.0	21.0+0.9	+4.5
0953	ukn	hypothetical protein	8.3+3.3	2.2+0.7	+3.7
1533	M,A,G	probable glutathione reductase (NADPH)	6.4+0.6	2.7+2.5	+2.4
1123	M,A,V	dihydroxy-acid dehydratase	5.4+2.2	2.7+1.3	+2
0156	M,Ss	phosphorylase	41.3+0.7	21.0+0.3	+2
0406	ukn	hypothetical protein	15.7+0.3	8.1+0.1	+2
1773	M,Nu, Pu,A	adenylosuccinate synthetase	1.0+0.0	6.7+0.5	-6.7
2378	GI,T	50S ribosomal protein L9	1.5+0.7	6.7+0.7	-4.5
0486	PS	anchor polypeptide LCM	4.4+2.0	15.2+1.5	-3.5
1999	PS	phycobilisome linker polypeptide	4.4+2.2	13.0+0.8	-2.9
0613	U,GI,T	DNA-directed RNA polymerase b subunit	4.4+2.2	9.8+3.7	-2.2
1494	M,Cb	glycogen branching enzyme	3.9+0.1	8.1+0.1	-2
1824	GI,T	50S ribosomal protein L19	6.9+1.3	13.9+0.8	-2
2001	PS	possible phycobilisome linker polypeptide	3.0+0.0	5.8+0.7	-2
Arranged in highest to lowest fold change Zn/low phosphate/Cd then Zn/high phospahte/Cd, + = fold greater than Zn/high phosphate/Cd, - = fold less thanZn/high phosphate/Cd, U = unclassified, P = phosphorus metabolism, ukn = unknown, Zn = zinc metabolism, ABC = ABC transporter,M=metabolism, A = amino acid metabolism, G = glutathione metabolism, V = vitamin metabolism, Ss = sugar and starch metabol…
Table 1B: The influence of modulating phosphate on cultures with no added zinc and cadmium addition. WH8102 proteins that are > two-fold differentially abundant in the no Zn2+/1 mM PO43-/+ 4.4 pM Cd2+ vs. no Zn2+/65 mM PO43-/+ 4.4 pM Cd2+.
SYNW ID	KEGG Function	Protein	No Zn2+/1 mM PO43-/+ 4.4 pM Cd2+ Counts	No Zn2+ /65 mM PO43-/+ 4.4 pM Cd2+ Counts	Low/High Fold Change
2500	M,Cb, TCA,E, C	aconitate hydratase (AcnB)	6.1 +1.4	2.4 +0.7	+2.6
0402	M,L	possible acyl carrier protein	6.0 +0.1	2.4 +0.6	+2.5
0953	Mo	cell surface protein required for swimming motility (SwmB)	6.2 +3.0	2.8 +2.6	+2.2
1018	ABC, P	ABC transporter, substrate binding protein, phosphate (PstS)	62.6 +13.0	28.7 +3.6	+2.2
1982	PS	photosystem II chlorophyll-binding protein CP47 (PsbB)	6.6 +0.9	20.1 +0.7	-3.1
2124	PS	photosystem I P700 chlorophyll a apoprotein subunit Ia (PsaA)	5.4 +2.6	14.8 +1.2	-2.8
1999	PS	phycobilisome linker polypeptide (CpeC)	4.3 +2.7	11.5 +1.7	-2.7
0486	PS	anchor polypeptide LCM (ApcE)	6.6 +0.7	15.8 +2.5	-2.4
0677	PS	photosystem II D2 protein (PsbD1)	2.3 +0.2	5.2 +1.9	-2.4
2227	U, Om	possible porin (Som)	13.2 +0.2	30.7 +7.7	-2.3
0676	PS	photosystem II chlorophyll-binding protein CP43 (PsbC)	5.5 +0.6	11.4 +1.0	-2.1
0613	U, GI,T	DNA-directed RNA polymerase b subunit (RpoB)	3.8 +2.0	7.6 +0.2	-2
Arranged in highest to lowest fold change no Zn/low phosphate Cd then no Zn/high phosphate Cd, + = fold greater than no Zn/high phosphate Cd, - = fold less than no Zn/high PO43- Cd. M = metabolism, Cb = carbohydrate metabolism, TCA = citrate cycle, L = lipid metabolism, Mo = motility, ABC = ABC transporter, P = phosphorus metabolism, PS = photosynthesis, U = unclassified, Om = outer membrane prot…
Table 1C: The influence of cadmium addition on cultures with scarce zinc and high phosphate. Additional WH8102 proteins that are differentially abundant in the no Zn2+/65 mM PO43-/+ 4.4 pM Cd2+ vs. the no Zn2+/65 mM PO43- according to Fisher's Exact Test.
SYNW ID	KEGG Function	Protein	No Zn2+/65 mM PO43-/+ 4.4 pM Cd2+ Counts	No Zn2+/65 mM PO43- Counts	Fold Change	P-value
486	PS	anchor polypeptide LCM (ApcE)	16+2.5	10+2.1	+1.6	95% (0.035)
406	Ukn	hypothetical protein	20+1.3	13+4.6	+1.5	95% (0.034)
2022	PS	R-phycocyanin II beta chain (RpcB)	91+9.3	121.8+0.7	-1.3	95%(0.032)
2224	U,Om	possible porin (Som)	51+12.4	42+2.3	+1.2	95% (0.025)
2124	PS	photosystem I P700 chlorophyll a apoprotein subunit Ia (PsaA)	15+1.2	8+2.0	+1.8	95% (0.01)
303	PS	photosystem II manganese-stabilizing polypeptide (PsbO)	20.1+0.6	35.7+7.5	-1.7	95% (0.0094)
2227	U,Om	possible porin (Som)	31+7.7	21+4.8	+1.4	95% (0.0090)
514	GI, F	chaperonin GroEL (GroEL)	77+1.1	112.0+0.1	-1.4	95% (0.0079)
1264	U, F	peptidyl-prolyl cis-trans isomerase B	18+2.8	9.4+0.2	+1.9	95% (0.0067)
2017	PS	C-phycoerythrin class I beta chain (CpeB)	74.0+0.3	59+5.1	+1.2	95% (0.0032)
2369	U, Fo	rubrerythrin	57+5.6	43+2.9	+1.3	95% (0.0031)
2008	PS	C-phycoerythrin class II beta chain (MpeB)	410+6.5	296+19	+1.2	95% (1.5E-17)
2009	PS	C-phycoerythrin class II alpha chain (MpeA)	346+25	210+23	+1.7	95% (1.4E-25)
Arranged in order of decreasing P-value. + = fold greater than control, - = fold less than control, PS = photosynthesis, Ukn = unknown, U = unclassified, Om = outer membrane protein, GI = genetic information processing, F = folding, Fo = possible ferroxidase activity
Table 1D: The influence of cadmium addition on cultures with high zinc and phosphate. WH8102 proteins that are > two-fold differentially abundant in the Zn2+ 65 mM PO43- + 4.4 pM Cd2+ vs. Zn2+ 65 mM PO43-.
SYNW ID	KEGG Function	Protein	Zn2+/65 mM PO43-/+ 4.4 pM Cd2+ Counts	Zn2+/65 mM PO43- Counts	Cd2+/ No Cd2+ Fold Change
0486	PS	anchor polypeptide LCM (ApcE)	15.2 +1.5	6.6 +1.4	+2.3
1982	PS	photosystem II chlorophyll-binding protein CP47 (PsbB)	11.7 +2.7	5.1 +3.2	+2.3
2227	U, Om	possible porin (Som)	27.7 +2.1	13.1 +1.6	+2.1
1835	PS	photosystem I reaction center subunit III (PsaF)	5.8 +0.6	2.8 +1.4	+2.1
Arranged in highest to lowest fold change Cd than no Cd. + = fold greater than Zn, - = fold less than Zn. PS = photosynthesis, U = unclassified, Om = outer membrane protein.
Table 1E: The influence of cadmium addition on cultures with no added zinc and low phosphate. WH8102 proteins that are > two-fold differentially abundant in the no Zn2+/1 mM PO43-/+ 4.4 pM Cd2+ vs. no Zn2+/1 mM PO43-.
SYNW ID	KEGG Function	Protein	No Zn2+/1 mM PO43-/+ 4.4 pM Cd2+ Counts	No Zn2+/1 mM PO43- Counts	Cd2+/ No Cd2+ Fold Change
1091	GI,T	elongation factor Ts (Tsf)	7.8 +2.4	0.9 +1.3	+8.4
0166	M, Cb,TCA	isocitrate dehydrogenase (Icd)	5.1 +2.9	0.7 +1.0	+7
1495	M,V,Po, chl	uroporphyrinogen decarboxylase (HemE)	7.1 +1.6	1.7 +0.3	+4.3
0953	Mo	cell surface protein required for swimming motility (SwmB)	6.2 +3.0	1.7 +0.3	+3.7
2500	M,Cb, TCA,E, C	aconitate hydratase (AcnB)	6.1 +1.4	1.7 +0.3	+3.7
1025	M,A	putative anthranilate synthase component II (TrpD/G)	9.2 +2.9	3.1 +1.8	+3
2081	GI, T	50S ribosomal protein L6 (Rpl6, RplF)	6.2 +3.0	2.4 +0.7	+2.6
0023	GI,F	putative heat shock protein (GrpE)	9.5 +3.3	3.8 +2.8	+2.5
0819	M,A	dihydrodipicolinate reductase (DapB)	6.6 +0.7	2.7 +2.4	+2.5
1717	C	ribulose bisphosphate carboxylase, small chain (RbcS,CbbS)	15.8 +2.2	6.4 +1.2	+2.5
1065	PS	putative photosystem II reaction center (Psb28)	8.6 +3.8	3.6 +5.1	+2.4
0750	M,Cb,G	glucose-6-phosphate dehydrogenase (Zwf)	9.0 +4.0	4.0 +0.4	+2.2
1694	GI,T	30S ribosomal protein S4 (Rps4,RpsD)	8.9 +0.9	4.1 +4.1	+2.1
2348	M,Cb,E,GI	enolase (Eno)	14.9 +0.8	7.0 +4.5	+2.1
2069	GI,T	50S ribosomal protein L23 (Rpl23,RplW)	5.5 +1.0	2.6 +1.6	+2.1
0259	M,E,A,V	serine hydroxymethyltransferase (GlyA)	10.4 +1.3	5.1 +7.2	+2
1936	ABC,S	putative sulfate transporter	0.6 +0.8	5.2 +3.2	-8.7
0380	Ukn	hypothetical protein	2.2 +0.2	13.5 +4.7	-6.1
0235	M,Cb,As	phosphoglucomutase/phosphomannomutase family protein	1.1 +0.1	5.7 +0.1	-5.1
1171	M,A,GI,T	aminotransferase class-I (AspC)	1.6 +0.6	7.6 +2.5	-4.7
1494	M,Cb	glycogen branching enzyme (GlgB)	2.7 +0.5	10.0 +1.8	-3.7
0727	GI,Re	DNA gyrase subunit A (GyrA)	1.6 +0.6	5.9 +2.2	-3.7
1145	Ukn	hypothetical protein	1.6 +0.6	5.2 +3.2	-3.2
0278	M,Nu,Py	deoxycytidine triphosphate deaminase (Dcd)	2.8 +1.1	8.1 +0.9	-2.9
1090	GI,T	30S ribosomal protein S2 (Rps2,RpsB)	2.7 +0.5	7.4 +0.2	-2.7
0340	Ukn	hypothetical protein	2.7 +0.5	7.4 +0.2	-2.7
0852	M,L	3-oxoacyl-[acyl carrier protein] reductase (FabG)	2.2 +0.2	5.9 +2.2	-2.7
1999	PS	phycobilisome linker polypeptide (CpeC)	4.3 +2.7	11.0 +5.0	-2.6
1610	Rg	putative bifuntional enzyme: tRNA methyltransferase; 2-C-methyl-D-erythritol 2,4-cyclodiphosphate synthase	2.2 +0.2	5.0 +0.9	-2.3
2124	PS	photosystem I P700 chlorophyll a apoprotein subunit Ia (PsaA)	5.4 +2.6	11.9 +3.7	-2.2
2040	M,V,Po,chl	coproporphyrinogen III oxidase (HemF)	2.7 +0.5	5.9 +2.2	-2.2
2342	GI,T	50S ribosomal protein L1 (Rpl1,RplA)	4.3 +1.1	9.0 +0.5	-2.1
Arranged in highest to lowest fold change no Zn/low phosphate/+ 4.4 pM Cd2+ than no Zn/low phosphate. + = fold greater than no Zn/low phosphate, - = fold less than no Zn/low phosphate, GI = genetic information processing, T = translation, M = metabolism, Cb = carbohydrate metabolism, TCA = citric acid cycle, V = vitamin metabolism, Po = porphryin metabolism, chl = chlorophyll metabolism, Mo = mot…
Table 1F: The influence of cadmium addition on cultures with zinc and low phosphate. WH8102 proteins that are > two-fold differentially abundant in the Zn2+/1 mM PO43-/+ 4.4 pM Cd2+ vs. Zn2+/1 mM PO43-.
SYNW ID	KEGG Function	Protein	Zn2+/1 mM PO43-/+ 4.4 pM Cd2+ Counts	Zn2+/1 mM PO43- Counts	Cd2+/ No Cd2+ Fold Change
1933	M,V,Po, chl	d-aminolevulinic acid dehydratase	5.9+1.3	1.9+1.4	+3.1
1716	C	putative carboxysome structural peptide (CsoS2)	15.2+1.8	6.6+0.1	+2.3
0304	M,S,Pu,Se	ATP-sulfurylase	2.5+0.7	9.0+0.8	-3.7
0160	Ukn	hypothetical protein	3.0+0.0	7.6+1.2	-2.6
1953	Ukn, L	putative glycerol kinase	2.5+0.7	5.7+0.1	-2.3
1494	M, Cb	glycogen branching enzyme	3.9+0.1	9.0+1.9	-2.3
1650	(M,A)	ketol-acid reducto-isomerase	7.9+1.3	15.7+0.4	-2
Arranged in highest to lowest fold change Zn/low phosphate/+ 4.4 pM Cd2+ than Zn/low phosphate. + = fold greater than Zn/low phosphate, - = fold less than Zn/low phosphate, M = metabolism, V = vitamin metabolism, Po = porphyrin metabolism, chl = chlorophyll metabolism, C = carbon fixation, S = sulfur metabolism, Pu = purine metabolism, Se = selenoaminoacid metabolism, Ukn = unknown, L = lipid met…
Table 1G: The influence of zinc on cultures with high phosphate. WH8102 proteins that are > two-fold differentially abundant in the no Zn2+/65 mM PO43- vs. Zn2+/65 mM PO43-.
SYNW ID	KEGG Function	Protein	No Zn2+/65 mM PO43- Counts	Zn2+/65 mM PO43- Counts	No Zn/ Zn Fold Change
2139	GI,T	30S ribosomal protein S10	5.5+1.7	1.9+0.0	+3
0303	PS	photosystem II manganese-stabilizing polypeptide (PsbO)	35.7+7.5	13.6+2.2	+2.6
1982	PS	photosystem II chlorophyll-binding protein CP47(PsbB)	13.2+2.1	5.1+3.2	+2.6
0032	GI,T,F	putative cyclophilin-type peptidyl-prolyl cis-trans isomerase	6.0+0.1	2.3+0.6	+2.6
0045	U,M	soluble hydrogenase small subunit (DHSS)	7.2+2.8	2.8+1.4	+2.6
0085	Mo	cell surface protein required for swimming motility (SwmA)	10.7+0.9	4.2+0.6	+2.5
1835	PS	photosystem I reaction center subunit III (PsaF)	6.9+2.6	2.8+1.4	+2.4
1118	M,Cb,St, Su, As	glucose-1-phosphate adenylyltransferase	5.5+0.5	2.3+3.3	+2.4
1933	M,V,Po,chl	d-aminolevulinic acid dehydratase	7.2+1.6	3.3+0.6	+2.2
0546	GI,T	50S ribosomal protein L27	5.1+1.1	2.3+0.6	+2.2
1518	ukn	hypothetical protein	19.2+0.1	8.9+0.5	+2.2
0827	ukn	hypothetical protein	3.4+0.1	11.2+2.4	-3.3
0278	M,Nu,Py	deoxycytidine triphosphate deaminase	2.1+0.7	6.5+1.2	-3.1
2191	PS	photosystem II complex extrinsic protein precursor (PsuB)	5.5+1.7	16.4+1.0	-3
0670	ukn	hypothetical protein	2.2+1.9	5.6+1.4	-2.6
2310	GI,F	glutaredoxin	4.3+0.1	8.4+1.2	-2
Arranged in highest to lowest fold change no Zn than Zn. + = fold greater than Zn, - = fold less than Zn, GI = genetic information processing, T = translation, PS = photosynthesis, F = folding, U = unclassified, M = metabolism, Mo = motility, Cb = carbohydrate metabolism, St = starch metabolism, Su = sugar metabolism, As = amino and nucleotide sugar metabolism, V = vitamin metabolism, Po = porphy…
Table 1H: The influence of zinc on cultures with low phosphate. WH8102 proteins that are > two-fold differentially abundant in the no Zn2+/1 mM PO43- vs. Zn2+/1 mM PO43-.
SYNW ID	KEGG Function	Protein	No Zn2+/1 mM PO43- counts	Zn2+/1 mM PO43- counts	No Zn/ Zn Fold Change
1090	GI,T	30S ribosomal protein S2	7.4+0.2	0.5+0.7	+15.7
0235	M,Cb,As	phosphoglucomutase/phospho-mannomutase family protein	5.7+0.1	0.5+0.7	+12.1
0380	Ukn	hypothetical protein	13.5+4.7	1.9+0.0	+7.1
0727	GI,Re	DNA gyrase subunit A (GyrA)	5.9+2.2	1.0+0.0	+6.2
1145	Ukn	hypothetical protein	5.2+3.2	1.0+0.0	+5.4
0340	Ukn	hypothetical protein	7.4+0.2	1.9+1.4	+3.9
1610	Rg	putative bifuntional enzyme: tRNA methyltransferase; 2-C-methyl-D-erythritol 2,4-cyclo-diphosphate synthase	5.0+0.9	1.4+0.7	+3.5
1852	M,L	3-oxoacyl-[acyl carrier protein] reductase (FabG)	5.9+2.2	1.9+0.0	+3.1
1171	M,A,GI,T	aminotransferase class-I (AspC)	7.6+2.5	3.3+0.6	+2.3
2001	PS	possible phycobilisome linker polypeptide (CpeE)	7.4+0.2	3.3+0.7	+2.2
2342	GI,T	50S ribosomal protein L1 (Rpl1,RplA)	9.0+0.5	4.3+0.7	+2.1
0359	U,Zn	bacterial metallothionein (SmtA)	1.2+0.3	7.1+3.2	-5.8
1495	M,V, Po, chl	uroporphyrinogen decarboxylase (HemE)	1.7+0.3	7.6+1.2	-4.6
0953	Mo	cell surface protein required for swimming motility (SwmB)	1.7+0.3	5.2+0.6	-3.1
2356	GI,T	aspartyl/glutamyl-tRNA amido-transferase subunit B (GatB)	2.4+0.7	7.1+0.6	-3
1025	M,A	putative anthranilate synthase component II (TrpD/G)	3.1+1.8	8.5+0.1	-2.7
0750	M,Cb,G	glucose-6-phosphate dehydrogenase (Zwf)	4.0+0.4	10.4+1.2	-2.6
2348	M,Cb,E,GI	enolase (Eno)	7.0+4.5	17.5+1.7	-2.5
1065	PS	putative photosystem II reaction center (Psb28)	3.6+5.1	9.0+0.5	-2.5
2391	U,P	putative alkaline phosphatase	3.3+0.6	8.1+0.8	-2.4
0128	Ukn	hypothetical protein	2.4+0.7	5.7+0.1	-2.4
0033	GI,T	elongation factor P (Efp)	2.4+0.7	5.7+1.2	-2.4
0819	M,A	dihydrodipicolinate reductase (DapB)	2.7+2.4	6.2+0.6	-2.3
1119	M,Cb,G	6-phosphogluconate dehydrogenase (Gnd)	2.9+4.1	6.6+0.1	-2.3
0160	Ukn	hypothetical protein	3.3+0.6	7.6+1.2	-2.3
1661	Ukn	hypothetical protein	2.4+0.7	5.2+2.1	-2.2
0023	GI,F	putative heat shock protein (GrpE)	3.8+2.8	8.1+0.5	-2.1
0082	M,V,R	riboflavin synthase subunit beta (RibH)	5.3+4.8	10.9+2.2	-2.1
0613	U,GI,T	DNA-directed RNA polymerase beta subunit (RpoB)	4.0+0.4	8.1+0.8	-2
1717	C	ribulose bisphosphate carboxylase, small chain (RbcS,CbbS)	6.4+1.2	12.8+1.8	-2
1533	M,G	probable glutathione reductase (NADPH) (GshR)	3.1+1.8	6.2+0.8	-2
Arranged in highest to lowest fold change no Zn/low phosphate than Zn/low PO43- . + = fold greater than Zn/low phosphate, - = fold less than Zn/low phosphate. GI = genetic information processing, T = translation, M = metabolism, Cb = carbohydrate metabolism, As = amino sugar metabolism, Ukn = unknown, Re = DNA replication and repair, Rg = regulatory function, L = lipid metbolism, A = amino acid m…
Table 1I: The influence of zinc on cultures with high phosphate and cadmium addition. WH8102 proteins that are > two-fold differentially abundant in the no Zn2+/65 mM PO43-/+ 4.4 pM Cd2+ vs. Zn2+/65 mM PO43-/+ 4.4 pM Cd2+.
SYNW ID	KEGG Function	Protein	No Zn2+/65 mM PO43-/+ 4.4 pM Cd2+ Counts	Zn2+/65 mM PO43-/+ 4.4 pM Cd2+ Counts	No Zn/ Zn Fold Change
0406	Ukn	hypothetical protein	19.6+1.3	8.1+0.1	+2.4
0405	M,Nu,Pu,A	fumarate lyase:adenylo-succinate lyase (PurB)	1.9+0.1	6.3+1.4	-3.3
2500	M,Cb,TCA,E,C	aconitate hydratase (AcnB)	2.4+0.7	6.3+1.4	-2.6
Arranged in highest to lowest fold change no Zn/high phosphate Cd han Zn/high phosphate Cd. + = fold greater than Zn/high phosphate Cd, - = fold less than Zn/high phosphate Cd, Ukn = unknown, M = metabolism, Nu = nucleotide metabolsim, Pu = purine metabolism, A = amino acid metabolism, Cb = carbohydrate metabolism, TCA = citrate cycle, E = energy metabolism, C = carbon fixation (in this case redu…
Table 1J: The influence of zinc on cultures with low phosphate and cadmium addition. WH8102 proteins that are > two-fold differentially abundant in the no Zn2+/1 mM PO43-/+ 4.4 pM Cd2+ vs. Zn2+/1 mM PO43-/+ 4.4 pM Cd2+.
SYNW ID	KEGG Function	Protein	No Zn2+/1 mM PO43-/+ 4.4 pM Cd2+ Counts	Zn2+/1 mM PO43-/+ 4.4 pM Cd2+ Counts	No Zn/ Zn Fold Change
0166	M,Cb,TCA	isocitrate dehydrogenase	5.1+2.9	1.0+0.0	+5.2
0304	M,S,Pu, Se	ATP-sulfurylase	6.0+0.1	2.5+0.7	+2.5
1091	GI	elongation factor Ts	7.8+2.4	3.5+0.7	+2.3
1815	ABC, P	ABC transporter, substrate binding protein, phosphate	7.7+0.8	3.9+1.4	+2
1650	(M,A)	ketol-acid reductoisomerase	15.3+1.5	7.9+1.3	+2
0359	U, Zn	bacterial metallothionein	1.0+0.0	10.3+2.3	-10.2
2391	U, P	putative alkaline phosphatase	1.6+0.6	13.8+1.6	-8.5
1533	M,A,G	probable glutathione reductase (NADPH)	2.6+2.1	6.4+0.6	-2.4
0033	GI, T	elongation factor P	2.7+0.5	5.4+0.8	-2
Arranged in highest to lowest fold change no Zn/low phosphate/+ Cd than Zn/low phosphate/+ Cd. + = fold greater than Zn/low phosphate/+ Cd, - = fold less than Zn/low phosphate/+ Cd, M = metabolism, Cb = carbohydrate metabolism, TCA = citrate cycle, S = sulfur metabolism, Pu = purine metabolism, Se = selenoaminoacid metabolism, GI = genetic information processing, ABC= ABC transporter, P = phospho…
Table 1K: Can cadmium substitue for zinc at high phsophate? No zinc with cadmium addition at high phosphate compared to high zinc and phosphate cultures. WH8102 proteins that are > two-fold differentially abundant in the no Zn2+/65 mM PO43-/+ 4.4 pM Cd2+ vs. Zn2+/65 mM PO43-.
SYNW ID	KEGG Function	Protein	No Zn2+/65 mM PO43-/+ 4.4 pM Cd2+ Counts	Zn2+/65 mM PO43- Counts	Fold Change
1982	PS	photosystem II chlorophyll-binding protein CP47 (PsbB)	20.1+0.7	5.1+3.2	+3.9
0677	PS	photosystem II D2 protein (PsbD1)	5.2+1.9	1.4+0.6	+3.7
0045	U,M	soluble hydrogenase small subunit (DHSS)	7.6+0.2	2.8+1.4	+2.7
0486	PS	anchor polypeptide LCM (ApcE)	15.8+2.5	6.6+1.4	+2.4
2227	U,Om	possible porin (Som)	30.7+7.7	13.1+1.6	+2.3
1835	PS	photosystem I reaction center subunit III (PsaF)	6.2+0.9	2.8+1.4	+2.2
0085	Mo	cell surface protein required for swimming motility (SwmA)	8.6+0.3	4.2+0.6	+2
2500	M,Cb,TCA,E,C	aconitate hydratase (AcnB)	2.4+0.7	7.5+0.1	-0.3
Arranged in highest to lowest fold change 4.4 pM Cd2+ than Zn. + = fold greater than Zn, - = fold less than Zn. PS = photosynthesis, U = unclassified, M = metabolism, Om = outer membrane protein, Mo = motility, Cb = carbohydrate metabolism, TCA = citrate cycle, E = energy metabolism, C = carbon fixation, in this instance reductive carboxylate cycle.
